# Supplementary material for: Mathematical and computational modeling for organic and insect frass fertilizer production: A systematic review
Source: PLoS One. 2025 Jan 24;20(1):e0292418. doi: 10.1371/journal.pone.0292418 (PMC11760587; doi:10.1371/journal.pone.0292418)
Supplement: S1 File — (XLSX) [file pone.0292418.s001.xlsx]

## Sheet: Sheet1
Data extractor (Scopus)	(TITLE-ABS-KEY(“Mathematical model*” OR “Computational model*” OR “Mathe matical and computational model*” OR “Simulation model*” OR “Dynamic model*” OR “Artificial intelligence” OR “Machine learning” OR “Statistical model*” OR “Regression analysis” OR “Multivariate analysis”) AND TITLE-ABS-KEY(“Organic fertilizers” OR “Manure*” OR “Compost*” OR “Biological fertilizer*” OR “Biofertilizer*” OR “Gr…
Web of Science	(TS=(Mathematical model* OR Computational model* OR Simulation model* OR Artificial intelligence OR Machine learning OR Statistical model* OR Regression analysis OR Multivariate analysis) AND TS=(Organic fertilizers OR Manure* OR Compost* OR Biological fertilizer* OR Biofertilizer* OR Green manure* OR Frass OR Insect Frass OR BSF) AND TS=(Fertilizer application OR Agricultural production OR Susta…
Google Scholar	“With all of the words” field: (title:(“Mathematical model” OR “Computational model” OR “Mathematical and computational model” OR “Simulation model” OR “Dynamic model” OR “Artificial intelligence” OR “Machine learning” OR “Statistical model” OR “Regression analysis” OR “Multivariate analysis”) OR abstract (“Mathematical model” OR “Computational model” OR “Mathematical and computational model” OR …
Date:	March 2023
Key/legend for exclusion criteria
ID	Reason for Exclusion
E1	Studies that focus on non-organic fertilizer optimization in agricultural production
E2	Studies that are not published in peer-reviewed journals or conference proceedings, books, chapters, Press
E3	Studies that are not published in English language
E4	Duplication
E5	Studies published before 2018 or after March 2023
E6	Studies that do not include mathematical or computational modeling techniques
E7	Reviews
E8	Publications that do not address the role of mathematical and computational modeling in developing sustainable agricultural practices
E9	Studies that only present qualitative data and analysis
STUDY ID/NO	Title	DOI	Year	Laguage	Type of Publication	Publication Stage	Inlcusion (YES/NO)	Reason for Exclusion
ID_001	Experimental research on a propeller blade fertilizer transport device based on a discrete element fertilizer block model	10.1016/j.compag.2023.107781	2023	English	Article	Final	NO	E1, E6, E8, E9
ID_002	Impact of integrated soil fertility management practices on maize yield in Ethiopia	10.1016/j.still.2022.105595	2023	English	Article	Final	NO	E9
ID_003	Reducing compost phytotoxicity during co-composting of poultry litter, vegetable waste, and corn stalk: mixture experimental design approach	10.1007/s13762-022-04161-4	2023	English	Article	Final	NO	E9
ID_004	Indian Agricultural Sector Present and Post Pandemic Condition	10.18805/IJARe.A-5709	2023	English	Article	Final	NO	E1, E6
ID_005	Description of the Gap between Local Agricultural Practices and Agroecological Soil Management Tools in Zerhoun and in the Middle Atlas Areas of Morocco	10.3390/land12020268	2023	English	Article	Final	NO	E1, E9, E5
ID_006	Combined Effect of the Potassium Dose and Plant Biofertilization by Acinetobacter calcoaceticus on the Growth, Mineral Content, Nutritional Quality, Antioxidant Activity, and Metabolomic Features of Tomatillo Fruits (Physalis ixocarpa Brot.)	10.3390/plants12030466	2023	English	Article	Final	NO	E9
ID_007	Long-term returning agricultural residues increases soil microbe-nematode network complexity and ecosystem multifunctionality	10.1016/j.geoderma.2023.116340	2023	English	Article	Final	NO	E9, E6
ID_008	Evaluation of essential oil composition and antioxidant activity of yarrow as influenced by foliar application of humic substance-based products: Using multivariate exploratory method	10.1016/j.scienta.2022.111557	2023	English	Article	Final	NO	E1, E9
ID_009	Integrated use of phosphorus fertilizer and farmyard manure improves wheat productivity by improving soil quality and P availability in calcareous soil under subhumid conditions	10.3389/fpls.2023.1034421	2023	English	Article	Final	NO	E9
ID_010	Evaluating the anthropogenic nitrogen emissions to water using a hybrid approach in a city cluster: Insights into historical evolution, attribution, and mitigation potential	10.1016/j.scitotenv.2022.158500	2023	English	Article	Final	NO	E9
ID_011	Fertilizer and Crop Recommendation using IoUT and Machine Learning	10.1109/Confluence56041.2023.10048865	2023	English	Conference Paper	Final	NO	E2
ID_012	What Motivates Greenhouse Vegetable Farmers to Adapt Organic-Substitute-Chemical-Fertilizer (OSCF)? An Empirical Study from Shandong, China	10.3390/ijerph20021146	2023	English	Article	Final	NO	E1, E5, E6, E9
ID_013	Effects of Fertilization on Soil CO2 Efflux in Chinese Hickory (Carya cathayensis) Stands	10.32604/phyton.2022.023397	2023	English	Article	Final	NO	E5
ID_014	Indicators of soil quality and crop productivity assessment at a long-term experiment site in the lower Indo-Gangetic plains	10.1111/sum.12847	2023	English	Article	Final	NO	E9
ID_015	Bio-organic fertilizer production from industrial waste and insightful analysis on release kinetics	10.1016/j.jenvman.2022.116378	2023	English	Article	Final	NO	E5
ID_016	Mathematical study of Algae as a bio-fertilizer using fractal–fractional dynamic model	10.1016/j.matcom.2022.06.028	2023	English	Article	Final	NO	E5
ID_017	Improving the phosphorus budget of European agricultural soils	10.1016/j.scitotenv.2022.158706	2022	English	Article	Final	NO	E1, E6, E9
ID_018	Effects of cubic ecological restoration of mining wasteland and the preferred restoration scheme	10.1016/j.scitotenv.2022.158155	2022	English	Article	Final	NO	E1, E9
ID_019	Wheat Yield Modelling using Infocrop and DSSAT Crop Simulation Models	10.18805/IJARe.A-5981	2022	English	Article	Final	YES
ID_020	Review on the assessment model of nutrient recycling with agricultural residues treatment technologies [农业废弃物养分循环利用技术模式评估模型的研究进展]	10.13287/j.1001-9332.202212.022	2022	Chinese	Review	Final	NO	E2, E3
ID_021	Effects of Returning Different Organic Materials in Combination with Inorganic Fertilizers on the Diversity of Eukaryotic Microorganisms in Semi-Arid Northern China	10.3390/agronomy12123116	2022	English	Article	Final	NO	E9
ID_022	An exploratory method to determine the plant characteristics affecting the final yield of Echium amoenum Fisch. & C.A. Mey. under fertilizers application and plant densities	10.1038/s41598-022-05724-8	2022	English	Article	Final	NO	E1, E9
ID_023	Enzymatic stoichiometry reveals phosphorus limitation-induced changes in the soil bacterial communities and element cycling: Evidence from a long-term field experiment	10.1016/j.geoderma.2022.116124	2022	English	Article	Final	NO	E1, E6
ID_024	Perceptions of COVID-19 shocks and adoption of sustainable agricultural practices in Ghana	10.1016/j.jenvman.2022.115810	2022	English	Article	Final	NO	E1
ID_025	An Optimal Decision Support System Based on Crop Dynamic Model for N-Fertilizer Treatment	10.3390/s22197613	2022	English	Article	Final	YES
ID_026	Crushed Volcanic Rock as Soil Remineralizer: A Strategy to Overcome the Global Fertilizer Crisis	10.1007/s11053-022-10107-x	2022	English	Article	Final	NO	E9
ID_027	Fertilizing-induced changes in the nitrifying microbiota associated with soil nitrification and crop yield	10.1016/j.scitotenv.2022.156752	2022	English	Article	Final	NO	E9
ID_028	Responses of Wheat Yield under Different Fertilization Treatments to Climate Change Based on a 35-Year In Situ Experiment	10.3390/agriculture12091498	2022	English	Article	Final	NO	E9
ID_029	A Cost-Effective Novel Biochemical Fertilizer for Better Managing Nutrient Levels and Vegetative Growth in the Immature Oil Palm (Elaeis guineensis Jacq.)	10.3390/horticulturae8090758	2022	English	Article	Final	NO	E6, E9
ID_030	Effects of lignite bioorganic product on sunflower growth, water and nitrogen productivity in saline-sodic farmlands at Northwest China	10.1016/j.agwat.2022.107806	2022	English	Article	Final	NO	E9
ID_031	INCREASING EFFICIENCY OF SOIL BIOREMEDIATION	10.12731/2658-6649-2022-14-4-215-227	2022	English	Article	Final	NO	E9
ID_032	A participatory approach based on the serious game Dynamix to co-design scenarios of crop-livestock integration among farms	10.1016/j.agsy.2022.103414	2022	English	Article	Final	NO	E1, E8
ID_033	A global meta-analysis of crop yield and agricultural greenhouse gas emissions under nitrogen fertilizer application	10.1016/j.scitotenv.2022.154982	2022	English	Article	Final	NO	E9
ID_034	Quantification of nitrogen and phosphorus inputs from farming activities into the water bodies in the Leningrad and Kaliningrad regions	10.1007/s10661-022-10155-z	2022	English	Article	Final	NO	E9
ID_035	Towards a clean production by exploring the nexus between agricultural ecosystem and environmental degradation using novel dynamic ARDL simulations approach	10.1007/s11356-022-19565-5	2022	English	Article	Final	NO	E1, E6, E9
ID_036	Response of Aonla Plant for Fruit Quality Attributes after Integrated Application of Inorganic, Organic Sources and Biofertilizers		2022	English	Article	Final	NO	E9
ID_037	What influences Bangladeshi Boro rice farmers’ adoption decisions of recommended fertilizer doses: A case study on Dinajpur district	10.1371/journal.pone.0269611	2022	English	Article	Final	NO	E1, E6, E9
ID_038	Changes in physical and chemical properties of saline soil amended with municipal solid waste compost and chemical fertilizers in a mustard–pearl millet cropping system	10.1002/ldr.4256	2022	English	Article	Final	NO	E1, E9, E6
ID_039	Untangling the effect of soil quality on rice productivity under a 16-years long-term fertilizer experiment using conditional random forest	10.1016/j.compag.2022.106965	2022	English	Article	Final	NO	E9, E6
ID_040	Greenhouse gas emissions following biosolids application to farmland: Estimates from the DeNitrification and DeComposition model	10.1016/j.scitotenv.2022.153695	2022	English	Article	Final	NO	E6, E9
ID_041	Application of classic and soft computing for modeling yield and environmental final impact in vegetable production (a case study: transplanting onion in Isfahan province, Iran)	10.1007/s11356-022-18700-6	2022	English	Article	Final	NO	E1, E9
ID_042	Satisfying meat demand while avoiding excess manure: Studying the trade-off in eastern regions of China with a nitrogen approach	10.1016/j.scitotenv.2021.151568	2022	English	Article	Final	NO	E9, E6
ID_043	Role of Organic and Conservation Agriculture in Ammonia Emissions and Crop Productivity in China	10.1021/acs.est.1c07518	2022	English	Article	Final	NO	E9
ID_044	Manure applications combined with chemical fertilizer improves soil functionality, microbial biomass and rice production in a paddy field	10.1002/agj2.20990	2022	English	Article	Final	NO	E6, E9
ID_045	Nitrogen-fixing cyanobacteria have the potential to improve nitrogen use efficiency through the reduction of ammonia volatilization in red soil paddy fields	10.1016/j.still.2021.105274	2022	English	Article	Final	NO	E6, E9
ID_046	Evaluation of Near-Infrared Reflectance and Transflectance Sensing System for Predicting Manure Nutrients	10.3390/rs14040963	2022	English	Article	Final	NO	E1, E6, E8, E9
ID_047	Long-Term Effects of Animal Manures on Nutrient Recovery and Soil Quality in Acid Typic Hapludalf under No-Till Conditions	10.3390/agronomy12020243	2022	English	Article	Final	NO	E9
ID_048	Ten years of monitoring dissolved inorganic nitrogen in runoff from sugarcane informs development of a modelling algorithm to prioritise organic and inorganic nutrient management	10.1016/j.scitotenv.2021.150019	2022	English	Article	Final	NO	E9
ID_049	A Survey on Precision agriculture using Machine Learning	10.1109/ICPECTS56089.2022.10047165	2022	English	Article	Final	YES
ID_050	Analysis and Prediction of Humus Balance in Soils of Ukraine Using Informational Tools		2022	English	Conference Paper	Final	NO	E2
ID_051	Spatial-temporal changes in and influencing mechanisms for cropland soil organic carbon storage in the North China Plain from 1981 to 2019 [1981—2019 年华北平原农田土壤有机碳储量的时空变化及影响机制]	10.5846/stxb202202080310	2022	Chinese	Article	Final	NO	E3
ID_052	Contemporary and Futuristic Intelligent Technologies for Rice Leaf Disease Detection	10.1109/ICRITO56286.2022.9965113	2022	English	Conference Paper	Final	NO	E2
ID_053	BIOMETRY AND ESSENTIAL OIL OF OREGANO GROWN UNDER DIFFERENT WATER DEPTHS AND ORGANIC FERTILIZER DOSES IN A PROTECTED ENVIRONMENT	10.1590/1809-4430-Eng.Agric.v42n5e20220027/2022	2022	English	Article	Final	NO	E9
ID_054	TECHNOLOGICAL PARAMETERS OF COMPOST PRODUCTION BASED ON SEWAGE SLUDGE AND CEREAL STRAW	10.22616/ERDev.2022.21.TF075	2022	English	Conference Paper	Final	NO	E2
ID_055	Application of Regression Analysis to Identify the Soil and Other Factors Affecting the Wheat Yield	10.1155/2022/7793187	2022	English	Article	Final	NO	E9
ID_056	Machine Learning Based Predict Plant Growth and Yield in Greenhouse Environments	10.1007/978-981-16-7909-4_51	2022	English	Conference Paper	Final	NO	E2
ID_057	RANC-CROP Recommendation Attributed to Soil Nutrients and Stock Analysis Using Machine Learning	10.1080/03772063.2022.2060868	2022	English	Article	Article in Press	NO	E2
ID_058	Microalga improve the growth, yield, and contents of sugar, amino acid, and protein of tomato [Microalga melhora o crescimento, rendimento, e teores de açúcares, aminoácidos e proteínas do tomateiro]	10.1590/1413-7054202246023821	2022	English	Article	Final	NO	E1, E9
ID_059	Evaluating the changes of Ultisol chemical properties and fertility characteristics due to animal manure amelioration	10.15243/jdmlm.2022.093.3545	2022	English	Article	Final	NO	E6, E9
ID_060	Expanded Reproduction as the Basis for Agricultural Sustainability: Marketing, Digital Economy, and Smart Technologies	10.1007/978-981-16-8731-0_25	2022	English	Book Chapter	Final	NO	E2
ID_061	Determinants of soil fertility management practices in Gedeo Zone, Southern Ethiopia: logistic regression approach	10.1016/j.heliyon.2022.e08820	2022	English	Article	Final	YES
ID_062	Evaluating environmental and economic trade-offs in cattle feed strategies using multiobjective optimization	10.1016/j.agsy.2021.103308	2022	English	Article	Final	NO	E9
ID_063	Decomposition and nutrient release from legume and non-legume residues in a tropical soil	10.1111/ejss.13151	2022	English	Article	Final	NO	E9
ID_064	Improving productivity of maize-lentil rotation in alkaline Fluvisol following soil test crop response (STCR) - targeted yield approach of nutrient management	10.1080/03650340.2020.1864338	2022	English	Article	Final	NO	E9
ID_065	Effects of Manure Combined Chemical Fertilizers on Soil N2O Emission and Microbial Characteristics of Wheat Crop System in Northwest Arid [有机无机配施下西北旱区麦田土壤N2O的排放特征及微生物特性]	10.13227/j.hjkx.202103224	2021	Chinese	Article	Final	NO	E3
ID_066	Land Equivalent Ratio of Cowpea–Sorghum Relay Intercrop as Affected by Different Cattle Manure Application Rates Under Smallholder Farming System	10.3389/fsufs.2021.778144	2021	English	Article	Final	NO	E6, E9
ID_067	The impact of social norms on rice farmers' behavior of organic fertilizers application: Mediating effect of value perception and moderating effect of education level	10.1093/ijlct/ctab074	2021	English	Article	Final	NO	E9
ID_068	Mathematical modeling of urea reaction with sulfuric acid and phosphoric acid to produce ammonium sulfate and ammonium dihydrogen phosphate respectively	10.3390/en14238004	2021	English	Article	Final	NO	E1
ID_069	Effects of Different Fertilization Treatments on Soil Ammonia Emission in Greenhouse [不同施肥方式对设施土壤氨挥发特征的影响]	10.13198/j.issn.1001-6929.2021.08.07	2021	Chinese	Article	Final	NO	E6, E9
ID_070	Assessment of veterinary antibiotics from animal manure-amended soil to growing alfalfa, alfalfa silage, and milk	10.1016/j.ecoenv.2021.112699	2021	English	Article	Final	NO	E1, E6
ID_071	Mitigation of methane emission in a rice paddy field amended with biochar-based slow-release fertilizer	10.1016/j.scitotenv.2021.148460	2021	English	Article	Final	NO	E1, E9
ID_072	Modelling the process of local application of manure under glass crops	10.1088/1755-1315/868/1/012008	2021	English	Conference Paper	Final	NO	E2
ID_073	Effects of landscaping waste mulching on soil fertility of urban green space [园林绿化废弃物覆盖对城市绿地土壤肥力影响]	10.12171/j.1000-1522.20200402	2021	Chinese	Article	Final	NO	E3
ID_074	Satellite-detected ammonia changes in the United States: Natural or anthropogenic impacts	10.1016/j.scitotenv.2021.147899	2021	English	Article	Final	NO	E1, E6
ID_075	Effects of terracing on soil properties in three key mountainous regions of China	10.1016/j.geosus.2021.08.002	2021	English	Article	Final	NO	E1, E9, E6
ID_076	Predicting maize yield at the plot scale of different fertilizer systems by multi-source data and machine learning methods	10.3390/rs13183760	2021	English	Article	Final	YES
ID_077	The use of Azolla caroliniana compost as organic input to irrigated and rainfed rice ecosystems: Comparison of its effects in relation to CH4 emission pattern, soil carbon storage, and grain C interactions	10.1016/j.jclepro.2021.127931	2021	English	Article	Final	NO	E1, E9
ID_078	Phosphorus fractions and adsorption–desorption in aggregates in coastal saline-alkaline paddy soil with organic fertilizer application	10.1007/s11368-021-02999-8	2021	English	Article	Final	NO	E9
ID_079	An improved microelectrode method reveals significant emission of nitrous oxide from the rhizosphere of a long-term fertilized soil in the North China Plain	10.1016/j.scitotenv.2021.147011	2021	English	Article	Final	NO	E1
ID_080	Subsidy as an economic instrument for environmental protection: A case of global fertilizer use	10.3390/su13169408	2021	English	Article	Final	NO	E1
ID_081	Using machine learning techniques to predict liquid dairy manure temperature during storage	10.1016/j.compag.2021.106234	2021	English	Article	Final	YES
ID_082	Enhancement of soil physico-chemical properties post compost application: Optimization using Response Surface Methodology comprehending Central Composite Design	10.1016/j.jenvman.2021.112461	2021	English	Article	Final	YES
ID_083	Modeling the organic carbon dynamics in long-term fertilizer experiments of India using the Rothamsted carbon model	10.1016/j.ecolmodel.2021.109562	2021	English	Article	Final	NO	E9, E4
ID_084	Organic substitutions aggravated microbial nitrogen limitation and decreased nitrogen-cycling gene abundances in a three-year greenhouse vegetable field	10.1016/j.jenvman.2021.112379	2021	English	Article	Final	NO	E9
ID_085	Farm‐scale assessment of maize–pigeonpea productivity in Northern Tanzania	10.1007/s10705-021-10144-7	2021	English	Article	Final	NO	E9
ID_086	Dynamic study of soil improvement for sugarcane cultivation in colombia	10.1007/978-3-030-69314-5_16	2021	English	Book Chapter	Final	NO	E2
ID_087	A complete review on biochar: Production, property, multifaceted applications, interaction mechanism and computational approach	10.1016/j.fuel.2021.120243	2021	English	Article	Final	NO	E2
ID_088	Long-term application of organic wastes improves soil carbon and structural properties in dryland affected by coal mining activity	10.3390/su13105686	2021	English	Article	Final	NO	E9
ID_089	Estimating effects of cooperative membership on farmers’ safe production behaviors: evidence from the rice sector in China	10.1007/s11356-020-12337-z	2021	English	Article	Final	NO	E1, E6, E9
ID_090	A machine learning based modelling framework to predict nitrate leaching from agricultural soils across the netherlands	10.1088/2515-7620/abf15f	2021	English	Article	Final	YES
ID_091	Groundcover mulching in mediterranean vineyards improves soil chemical, physical and biological health already in the short term	10.3390/agronomy11040787	2021	English	Article	Final	NO	E1
ID_092	Ameliorating Sandy Soil Properties: Application of Mathematical Model to Explore Spinach (Amaranthus tricolor L.) Plant Response	10.1088/1755-1315/686/1/012061	2021	English	Conference Paper	Final	NO	E2
ID_093	Raising bio-productivity of agroecosystems using intelligent decision-making procedures for optimization their state management	10.1088/1742-6596/1801/1/012031	2021	English	Conference Paper	Final	NO	E2
ID_094	Simulation of granular organic fertilizer application by centrifugal spreader	10.3390/agronomy11020247	2021	English	Article	Final	YES
ID_095	Socio-economic predictors, soil fertility knowledge domains and strategies for sustainable maize intensification in Embu County, Kenya	10.1016/j.heliyon.2021.e06345	2021	English	Article	Final	NO	E9
ID_096	‘Fruchtfolge’: A crop rotation decision support system for optimizing cropping choices with big data and spatially explicit modeling	10.1016/j.compag.2020.105948	2021	English	Article	Final	NO	E6, E9, E1
ID_097	Carbon footprint, non-renewable energy and land use of dual-purpose cattle systems in Colombia using a life cycle assessment approach	10.1016/j.livsci.2020.104330	2021	English	Article	Final	NO	E9
ID_098	Carbon, nitrogen, and phosphorus stoichiometry mediate sensitivity of carbon stabilization mechanisms along with surface layers of a Mollisol after long-term fertilization in Northeast China	10.1007/s11368-020-02825-7	2021	English	Article	Final	NO	E6, E9
ID_099	Parameter optimization of the small-scale compost technology with localization maize stover and livestock manure [秸秆-粪便属地化微贮制肥工艺参数优化]	10.11975/j.issn.1002-6819.2021.2.029	2021	Chinese	Article	Final	NO	E3
ID_100	Predicting liquid dairy manure temperature during storage using machine learning and finite element analysis tools	10.13031/aim.202100278	2021	English	Conference Paper	Final	YES
ID_101	Plot-based classification of macronutrient levels in oil palm trees with landsat-8 images and machine learning	10.3390/rs13112029	2021	English	Article	Final	YES
ID_102	Parameter calibration for the discrete element simulation model of commercial organic fertilizer	10.31545/INTAGR/134141	2021	English	Article	Final	YES
ID_103	Profile Storage and Deep Leaching of Soluble Nitrogen in a Savanna Soil under Continuous Cultivation and Fertilization for over Fifty Years in Nigeria	10.1080/00103624.2021.1885692	2021	English	Article	Final	NO	E4
ID_104	Sensitivity of the DSSAT model in simulating maize yield and soil carbon dynamics in arid Mediterranean climate: Effect of soil, genotype and crop management	10.1016/j.fcr.2020.107981	2021	English	Article	Final	YES
ID_105	Crop production, water pollution, or climate change mitigation—Which drives socially optimal fertilization management most?	10.1016/j.agsy.2020.102985	2021	English	Article	Final	NO
ID_106	Optimization problem in mathematical modeling of technological processes of economic activity on rice irrigation systems	10.1051/e3sconf/202021005014	2020	English	Conference Paper	Final	NO	E2
ID_107	Spatial heterogeneous granulation enhance soil nitrogen supply potential via regulating dissolved organic nitrogen	10.1016/j.scitotenv.2020.141235	2020	English	Article	Final	NO	E1, E8
ID_108	Analyzing soil nutrient balances on small-scale farms in the mid-hills of Nepal: Do socio-economic factors matter for sustainable land use?	10.1002/ldr.3632	2020	English	Article	Final	NO	E9
ID_109	Determinants of agricultural land management practices among smallholder farmers in the Wanka watershed, northwestern highlands of EthiopiaI	10.1016/j.landusepol.2020.104841	2020	English	Article	Final	NO	E1, E9
ID_110	In-Depth Observation on the Microbial and Fungal Community Structure of Four Contrasting Tomato Cultivation Systems in Soil Based and Soilless Culture Systems	10.3389/fpls.2020.520834	2020	English	Article	Final	NO	E1, E6, E8, E9
ID_111	Statistical analysis versus the m5p machine learning algorithm to analyze the yield of winter wheat in a long-term fertilizer experiment	10.3390/agronomy10111779	2020	English	Article	Final	NO	E1
ID_112	Responses of denitrifying functional gene abundance to long-term fertilization regimes in an upland Ultisol [旱地红壤反硝化功能基因丰度对长期施肥的响应]	10.13287/j.1001-9332.202011.024	2020	Chinese	Article	Final	NO	E3
ID_113	Composted sewage sludge enhances soybean production and agronomic performance in naturally infertile soils (Cerrado Region, Brazil)	10.3390/agronomy10111677	2020	English	Article	Final	NO	E6, E9
ID_114	Using food waste in organic fertilizer: Modelling biogenic carbon sequestration with associated nutrient and micropollutant loads	10.3390/SU12187399	2020	Chinese	Article	Final	NO	E3
ID_115	Soil quality response to organic amendments on dryland red soil in subtropical China	10.1016/j.geoderma.2020.114416	2020	English	Article	Final	YES
ID_116	Sustainable soil use and management: An interdisciplinary and systematic approach	10.1016/j.scitotenv.2020.138961	2020	English	Review	Final	NO	E6, E9
ID_117	Applied aspects of humus balance modelling in the Rivne region of Ukraine	10.12911/22998993/123255	2020	English	Article	Final	NO	E1
ID_118	The availability and accumulation of heavy metals in greenhouse soils associated with intensive fertilizer application	10.3390/ijerph17155359	2020	English	Article	Final	NO	E1, E9
ID_119	Field and crop specific manure application on a dairy farm based on historical data and machine learning	10.1016/j.compag.2020.105599	2020	English	Article	Final	NO	E9
ID_120	Long-term simulation of lead concentrations in agricultural soils in relation to human adverse health effects	10.1007/s00204-020-02762-x	2020	English	Article	Final	YES
ID_121	Sustainable agriwaste management at farm level through self-reliant farming system	10.1177/0734242X20920350	2020	English	Article	Final	NO	E6, E9
ID_122	Green manure incorporation with reductions in chemical fertilizer inputs improves rice yield and soil organic matter accumulation	10.1007/s11368-020-02622-2	2020	English	Article	Final	NO	E6, E8, E9
ID_123	Dynamics of zinc under long-term application of chemical fertilizers and amendments by maize–wheat cropping sequence in Typic Hapludalfs	10.1111/sum.12566	2020	English	Article	Final	NO	E1, E8
ID_124	Indirect nitrous oxide emissions from oilseed rape cropping systems by NH3 volatilization and nitrate leaching as affected by nitrogen source, N rate and site conditions	10.1016/j.eja.2020.126039	2020	English	Article	Final	NO	E1, E6, E8, E9
ID_125	Consumers' Acceptance of Agricultural Fertilizers Derived from Diverted and Recycled Human Urine	10.1021/acs.est.0c00576	2020	English	Article	Final	NO	E3
ID_126	Yield sustainability, soil organic carbon sequestration and nutrients balance under long-term combined application of manure and inorganic fertilizers in acidic paddy soil	10.1016/j.still.2019.104569	2020	English	Article	Final	NO	E9
ID_127	Effects of Long-Term Fertilization on Bacterial Community in Upland Red Soil	10.11766/trxb201810090507	2020	Chinese	Article	Final	NO	E3
ID_128	Maize yield in smallholder agriculture system-An approach integrating socioeconomic and crop management factors	10.1371/journal.pone.0229100	2020	English	Article	Final	YES
ID_129	Design and study on lightweight organic fertilizer distributor	10.1016/j.compag.2019.105149	2020	English	Article	Final	NO	E6, E8, E9
ID_130	Rare microbial taxa as the major drivers of ecosystem multifunctionality in long-term fertilized soils	10.1016/j.soilbio.2019.107686	2020	English	Article	Final	NO	E1, E6, E8
ID_131	Global scenario and future prospects of the potential microbiomes for sustainable agriculture	10.1016/B978-0-12-820526-6.00019-1	2020	English	Book Chapter	Final	NO	E6, E8, E2
ID_132	Optimal allocation of nitrogen recovery systems for intensive pig farming		2020	English	Conference Paper	Final	NO	E2
ID_133	Effects of fertilization on soil water use efficiency and crop yield on the loess plateau, China	10.15666/aeer/1805_65556568	2020	English	Article	Final	NO	E9
ID_134	Predicting yield of crop and detecting fertilizer efficiency	10.31838/jcr.07.17.159	2020	English	Article	Final	NO	E9
ID_135	Effects of different base fertilizer treatments on mountain red earth soil nutrition, enzyme activity, and crop yield [不同基肥处理对山原红壤土壤理化特性、酶活性及作物产量的影响]	10.19675/j.cnki.1006-687x.201910022	2020	Chinese	Article	Final	NO	E3
ID_136	Validation of AQL acrop model for simulation of rainfed bulb onion (Allium cepa L.) yields in West Ugenya Sub-county, Kenya [Validación del modelo aquacrop para la simulación de rendimientos de cebolla de temporal (allium cepa l.) en el sub-condado del west ugenya, Kenya]		2020	English	Article	Final	NO	E1
ID_137	Fish Husbandry Practices and Water Quality in Central Kenya: Potential Risk Factors for Fish Mortality and Infectious Diseases	10.1155/2020/6839354	2020	English	Article	Final	NO	E1, E6, E8, E9
ID_138	Integrated soil fertility and yield trend in response to long-term fertilisation under the chinese double rice-cropping systems	10.17221/365/2019-PSE	2020	English	Article	Final	YES
ID_139	Ground Beetle (Coleoptera: Carabidae) Assemblages and Slug Abundance in Agricultural Fields under Organic and Low-Input Conventional Management Within a Long-Term Agronomic Trial in Central Italy	10.1093/ee/nvz119	2019	English	Article	Final	NO	E1, E6, E8
ID_140	Relationships of Zanthoxylum bungeanum yield with topography and soil fertility in Jiulongpo area [九龙坡花椒种植区地形、土壤肥力与花椒产量的关系]	10.13930/j.cnki.cjea.190127	2019	Chinese	Article	Final	NO	E1, E6, E8
ID_141	Metabolites in the root exudates of groundnut change during interaction with plant growth promoting rhizobacteria in a strain-specific manner	10.1016/j.jplph.2019.153057	2019	English	Article	Final	NO	E1, E6, E8
ID_142	Effects of application costs on fertilizer application strategy	10.1016/j.compag.2019.105033	2019	English	Article	Final	NO	E6, E8
ID_143	Assessment of crop growth, soil properties and crop yield in an upland acidic soil with inorganic fertilizer blended with organic amendments in summer rice cropping seasons	10.1007/s40093-019-0252-z	2019	English	Article	Final	NO	E6, E8, E9
ID_144	Optimization of acreages as an element of sustainable development of natural landscapes	10.1088/1755-1315/395/1/012005	2019	English	Conference Paper	Final	NO	E2
ID_145	Analysis of natural agro potential for territorial organization of agriculture in the Samara region	10.1088/1755-1315/341/1/012031	2019	English	Conference Paper	Final	NO	E2
ID_146	Degradation mechanism of lignocellulose in dairy cattle manure with the addition of calcium oxide and superphosphate	10.1007/s11356-019-06444-9	2019	English	Article	Final	NO	E1, E6, E8
ID_147	Phosphate fertilizer premixing with farmyard manure enhances phosphorus availability in calcareous soil for higher wheat productivity	10.1007/s11356-019-06468-1	2019	English	Article	Final	NO	E9
ID_148	Response of tomato yield-quality evaluated by fuzzy Borda combined model to irrigation and fertilization supply [基于模糊Borda组合模型评价番茄产量及品质对水肥供应响应]	10.11975/j.issn.1002-6819.2019.19.017	2019	Chinese	Article	Final	NO	E3
ID_149	Is Nitrous Oxide Reduction Primarily Regulated by the Fungi-to-Bacteria Abundance Ratio in Fertilized Soils?	10.1016/S1002-0160(19)60830-1	2019	English	Article	Final	NO	E9
ID_150	Metabolic fractures: How household livelihood practices differentiate agricultural input use in southwest China	10.1016/j.jrurstud.2019.09.008	2019	English	Article	Final	NO	E6, E9
ID_151	Sustainability of Popcorn-Potato Cropping System Improves Due to Organic Manure Application and Its Effect on Soil Health	10.1007/s11540-018-9410-3	2019	English	Article	Final	NO	E6, E8, E9
ID_152	Nitrogen and potassium application effects on productivity, profitability and nutrient use efficiency of irrigated wheat (triticum aestivum l.)	https://doi.org/10.1371/journal.pone.0264210	2022		Article		YES
ID_153	Effect of changes in population density and crop productivity on farm households in Malawi	10.1111/agec.12513	2019	English	Article	Final	NO	E8
ID_154	Controlling factors of carbon dynamics in grassland soils of Bavaria between 1989 and 2016	10.1016/j.agee.2019.04.036	2019	English	Article	Final	NO	E8, E9
ID_155	Predicting Post-Harvest Soil Test Values in Hybrid Rice (Oryza Sativa L.)–Wheat (Triticum Aesitvum L.) Cropping Sequence Using a Multivariate Analysis Technique	10.1080/00103624.2019.1631328	2019	English	Article	Final	NO	E1, E8
ID_156	Soil carbon (C), nitrogen (N) and phosphorus (P) stoichiometry drives phosphorus lability in paddy soil under long-term fertilization: A fractionation and path analysis study	10.1371/journal.pone.0218195	2019	English	Article	Final	NO	E9, E6
ID_157	Biochar application as a tool to decrease soil nitrogen losses (NH 3 volatilization, N 2 O emissions, and N leaching) from croplands: Options and mitigation strength in a global perspective	10.1111/gcb.14613	2019	English	Article	Final	NO	E6, E8, E9
ID_158	Assessment of potential dietary toxicity and arsenic accumulation in two contrasting rice genotypes: Effect of soil amendments	10.1016/j.chemosphere.2019.02.202	2019	English	Article	Final	NO	E8
ID_159	Manure acts as a better fertilizer for increasing crop yields than synthetic fertilizer does by improving soil fertility	10.1016/j.still.2018.12.022	2019	English	Article	Final	NO	E9, E6
ID_160	Available phosphorus status and critical threshold for leaching in greenhouse soils influenced by different fertilizer sources [不同磷源对设施菜田土壤速效磷及其淋溶阈值的影响]	10.13930/j.cnki.cjea.180909	2019	Chinese	Article	Final	NO	E3
ID_161	Adaption to climate change: a case study of two agricultural systems from Kenya	10.1080/17565529.2017.1411241	2019	English	Article	Final	NO	E1
ID_162	Meta-modeling methods for estimating ammonia volatilization from nitrogen fertilizer and manure applications	10.1016/j.jenvman.2019.01.066	2019	English	Article	Final	NO	E1
ID_163	Source apportionment of selenium and influence factors on its bioavailability in intensively managed greenhouse soil: A case study in the east bank of the Dianchi Lake, China	10.1016/j.ecoenv.2018.11.133	2019	English	Article	Final	NO	E1, E8
ID_164	Study on the effect of different levels of organic and inorganic fertilizers on microbial enzymes and soil mesofauna in soybean ecosystem	10.18805/LR-3850	2019	English	Article	Final	NO	E8, E9
ID_165	Agricultural intensification and damages to human health in relation to agrochemicals: Application of artificial intelligence	10.1016/j.landusepol.2019.02.023	2019	English	Article	Final	NO	E8, E9
ID_166	Design of double disc ditching and sowing combined working machine of Astragalus smicus for machine-harvested rice stubble field [机收水稻留茬地紫云英双圆盘开沟撒播组合作业机设计]	10.11975/j.issn.1002-6819.2019.06.003	2019	Chinese	Article	Final	NO	E3
ID_167	Understanding farmers' investments in sustainable land management in Burundi: A case-study in the provinces of Gitega and Muyinga	10.1002/ldr.3231	2019	English	Article	Final	NO	E8, E9
ID_168	Does dual reduction in chemical fertilizer and pesticides improve nutrient loss and tea yield and quality? A pilot study in a green tea garden in Shaoxing, Zhejiang Province, China	10.1007/s11356-018-3732-1	2019	English	Article	Final	NO	E9
ID_169	Effects of water and nitrogen coupling on growth, physiology and yield of rice	10.25165/j.ijabe.20191203.4060	2019	English	Article	Final	NO	E9
ID_170	Machine learning to realize phosphate equilibrium at field level in dairy farming		2019	English	Conference Paper	Final	NO	E2, E9
ID_171	Contrasting impacts of long-term application of biofertilizers and organic manure on grain yield of winter wheat in north China plain	10.3390/agronomy9060312	2019	English	Article	Final	NO	E9
ID_172	Nitrification potential in fluvo-aquic soils different in fertility and its influencing factors [不同肥力潮土硝化潜势及其影响因素]	10.11766/trxb201804080533	2019	Chinese	Article	Final	NO	E9
ID_173	Effect of organic fertilizer on kinetics of potassium release and rice uptake in inceptisols Kalitirto, Sleman	10.1088/1755-1315/215/1/012031	2018	English	Conference Paper	Final	NO	E2
ID_174	Effect of fertilization managements on soil organic carbon and microbial community structure	10.13930/j.cnki.cjea.171190	2018	Chinese	Article	Final	NO	E6, E8, E9
ID_175	Re-assessing nitrous oxide emissions from croplands across Mainland China	10.1016/j.agee.2018.09.003	2018	English	Article	Final	NO	E6, E8, E9
ID_176	A decision-support system for analyzing tractor guidance technology	10.1016/j.compag.2018.08.014	2018	English	Article	Final	NO	E6, E8, E9
ID_177	Modeling nitrous oxide emissions from three United Kingdom farms following application of farmyard manure and green compost	10.1016/j.scitotenv.2018.05.101	2018	English	Article	Final	NO	E8, E9
ID_178	Drivers of sustainable intensification in Kenyan rural and peri-urban vegetable production	10.1080/14735903.2018.1499842	2018	English	Article	Final	NO	E6, E8, E9
ID_179	Soil organic carbon sequestration and mitigation potential in a rice cropland in Bangladesh – a modelling approach	10.1016/j.fcr.2018.07.001	2018	English	Article	Final	NO	E6, E8, E9
ID_180	Impacts of socio-psychological factors on actual adoption of sustainable land management practices in dryland andwater stressed areas	10.3390/su10092963	2018	English	Article	Final	NO	E6, E9
ID_181	A Control Engineering and System Identification Approach to Improve a Cocoa Biofertilization Process	10.23919/ACC.2018.8431481	2018	English	Conference Paper	Final	NO	E2
ID_182	Potato absorption and phytoavailability of Cd, Ni, Cu, Zn and Pb in sierozem soils amended with municipal sludge compost	10.1007/s40333-018-0062-6	2018	English	Article	Final	NO	E6, E8
ID_183	Integration of artificial intelligence methods and life cycle assessment to predict energy output and environmental impacts of paddy production	10.1016/j.scitotenv.2018.03.088	2018	English	Article	Final	NO	E6, E8
ID_184	Optimizing the synthetic nitrogen rate to balance residual nitrate and crop yield in a leguminous green-manured wheat cropping system	10.1016/j.scitotenv.2018.03.115	2018	English	Article	Final	NO	E6, E8, E9
ID_185	Application of struvite-MAP crystallization reactor for treating cattle manure anaerobic digested slurry: Nitrogen and phosphorus recovery and crystal fertilizer efficiency in plant trials	10.3390/ijerph15071397	2018	English	Article	Final	NO	E6, E8, E9
ID_186	Design of stratified and depth-fixed application device of base-fertilizer for winter wheat based on soil-covering rotary tillage [基于旋耕覆土的冬小麦基肥分层定深施用装置设计]	10.11975/j.issn.1002-6819.2018.13.003	2018	Chinese	Article	Final	NO	E3
ID_187	Relationship model of fertilizer outlet location and fertilizer application depth of depth-fixed application device of base-fertilizer [基肥定深施用装置排肥口位置与施肥深度关系模型]	10.11975/j.issn.1002-6819.2018.13.002	2018	Chinese	Article	Final	NO	E3
ID_188	Nutrient-derived environmental impacts in Chinese agriculture during 1978–2015	10.1016/j.jenvman.2018.04.002	2018	English	Article	Final	NO	E6, E8, E9
ID_189	An overview of nitrate sources and operating processes in arid and semiarid aquifer systems	10.1016/j.scitotenv.2017.12.252	2018	English	Review	Final	NO	E7
ID_190	Feature selection approaches for predictive modelling of groundwater nitrate pollution: An evaluation of filters, embedded and wrapper methods	10.1016/j.scitotenv.2017.12.152	2018	English	Article	Final	NO	E8, E9
ID_191	Manure management and public health: Sanitary and socio-economic aspects among urban livestock-keepers in Cambodia	10.1016/j.scitotenv.2017.11.254	2018	English	Article	Final	NO	E6
ID_192	Corn Yield and Soil Fertility with Combined Use of Raw or Composted Beef Manure and Inorganic Fertilizers on the Texas Northern High Plains	10.1080/1065657X.2017.1366376	2018	English	Article	Final	NO	E6
ID_193	Phosphorus efficiency, soil phosphorus dynamics and critical phosphorus level under long-term fertilization for single and double cropping systems	10.1016/j.agee.2018.01.006	2018	English	Article	Final	NO	E6
ID_194	Assessment of derelict soil quality: Abiotic, biotic and functional approaches	10.1016/j.scitotenv.2017.09.118	2018	English	Article	Final	NO	E6
ID_195	Improving crop yield and nutrient use efficiency via biofertilization—A global meta-analysis	10.3389/fpls.2017.02204	2018	English	Article	Final	NO	E6
ID_196	Policies scenario analysis based on the farmers' individual behavior for nitrogen and phosphorous nutrient controlling of Pearl River Basin	10.18307/2018.0105	2018	Chinese	Article	Final	NO	E3
ID_197	Leadership in the Agricultural Sphere of the Economy	10.1007/978-3-319-74216-8_62	2018	English	Conference Paper	Final	NO	E2
ID_198	Potential substitution rate of chemical nitrogen with organic nitrogen in black soil and its correlation with soil organic carbon	10.11674/zwyf.18151	2018	Chinese	Article	Final	NO	E3
ID_199	18th International Multidisciplinary Scientific Geoconference SGEM 2018		2018	English	Conference Review	Final	NO	E2,E4, E7
ID_200	18th International Multidisciplinary Scientific Geoconference SGEM 2018		2018	English	Conference Review	Final	NO	E2,E4, E7
ID_201	18th International Multidisciplinary Scientific Geoconference SGEM 2018		2018	English	Conference Review	Final	NO	E2,E4, E7
ID_202	Residue management alters microbial diversity and activity without affecting their community composition in black soil, Northeast China	10.7717/peerj.5754	2018	English	Article	Final	NO	E8, E9, E6
ID_203	A model for estimating seasonal trends of ammonia emission from cattle manure applied to grassland in the Netherlands	10.1016/j.atmosenv.2017.10.050	2018	English	Article	Final	NO	E1, E8
ID_204	Effects of climate change and adaptation on the livestock component of mixed farming systems: A modelling study from semi-arid Zimbabwe	10.1016/j.agsy.2017.05.004	2018	English	Article	Final	NO	E1, E8
ID_205	Coupling agricultural system models with machine learning to facilitate regional predictions of management practices and crop production	10.1088/1748-9326/ac9c71	2022		Article	Final	NO	E1
ID_206	Integrated soil fertility and yield trend in response to long-term fertilisation under the Chinese double rice-cropping systems	10.17221/365/2019-PSE	2020		Article	Final	YES
ID_207	Restoring soil nutrient stocks using local inputs, tillage and sorghum-green gram intercropping strategies for drylands in Eastern Kenya	10.1016/j.heliyon.2023.e20926	2023		Article	Final	NO	E9
ID_208	Using the DNDC model to compare soil organic carbon dynamics under different crop rotation and fertilizer strategies	10.5424/sjar/2014121-4895	2014		Article	Final	NO	E1,E9
ID_209	EFFECTS OF FERTILIZATION ON SOIL WATER USE EFFICIENCY AND CROP YIELD ON THE LOESS PLATEAU, CHINA	10.15666/aeer/1805_65556568	2020		Article	Final	NO	E9
ID_210	Can Organic Amendments Support Sustainable Vegetable Production?	10.2134/agronj2016.12.0739	2017		Article	Final	NO	E5
ID_211	Modeling ammonia emissions and abatement potential from the rice-wheat rotation fields using the calibrated DNDC model: A case study in Shanghai, China	10.1016/j.atmosenv.2023.119782	2023		Article	Final	NO	E1, E8
ID_212	The role of integrated soil fertility management in improving crop yields in the Ethiopian Highlands	10.1017/S0014479723000212	2023		Article	Final	NO	E1, E6, E9
ID_213	Composted Sewage Sludge Enhances Soybean Production and Agronomic Performance in Naturally Infertile Soils (Cerrado Region, Brazil)	10.3390/agronomy10111677	2020		Article	Final	NO	E6, E9
ID_214	An exploratory method to determine the plant characteristics affecting the final yield of Echium amoenum Fisch. & CA Mey. under fertilizers application and plant densities	10.1038/s41598-022-05724-8	2022		Article	Final	NO	E1, E6, E9
ID_215	Productivity or stability? Exploring maize-legume intercropping strategies for smallholder Conservation Agriculture farmers in Zimbabwe	10.1016/j.agsy.2020.102921	2020		Article	Final	NO	E9, E6
ID_216	Manure applications combined with chemical fertilizer improves soil functionality, microbial biomass and rice production in a paddy field	10.1002/agj2.20990	2022		Article	Final	NO	E1, E9
ID_217	Assessing the impacts of agricultural managements on soil carbon stocks, nitrogen loss, and crop production - a modelling study in eastern Africa	10.5194/bg-19-2145-2022	2022		Article	Final	NO	E9
ID_218	Combination of Organic and Inorganic Fertilizers to Counteract Climate Change Effects on Cultivation of Oilseed Flax (Linum usitatissimum L.) Using the APSIM Model in Arid and Semiarid Environments	10.3390/agronomy13122995	2023		Article	Final	NO	E5
ID_219	Maize yield in smallholder agriculture system-An approach integrating socioeconomic and crop management factors	10.1371/journal.pone.0229100	2020		Article	Final	YES
ID_220	Statistical Analysis versus the M5P Machine Learning Algorithm to Analyze the Yield of Winter Wheat in a Long-Term Fertilizer Experiment	10.3390/agronomy10111779	2020		Article	Final	NO	E1
ID_221	Changes in physical and chemical properties of saline soil amended with municipal solid waste compost and chemical fertilizers in a mustard-pearl millet cropping system	10.1002/ldr.4256	2022		Article	Final	NO	E1, E6, E9
ID_222	Identifying Farming Strategies Associated With Achieving Global Agricultural Sustainability	10.3389/fsufs.2022.882503	2022		Article	Final	NO	E9, E1
ID_223	Effects of Long-Term Organic-Inorganic Nitrogen Application on Maize Yield and Nitrogen-Containing Gas Emission	10.3390/agronomy13030848	2023		Article	Final	NO	E9
ID_224	Data fusion approach for map-based variable-rate nitrogen fertilization in barley and wheat	10.1016/j.still.2020.104789	2021		Article	Final	YES
ID_225	Optimal control of organic matter applications	10.1016/j.eja.2022.126713	2023		Article	Final	NO	E1, E8
ID_226	Evolution of soil fertility research and development in Ethiopia: From reconnaissance to data-mining approaches	10.1017/S0014479721000235	2022		Article	Final	NO	E1, E8,
ID_227	Modeling the effect of soil fertility management options on maize yield stability under variable climate in a sub-humid zone in Ghana	10.3389/fsufs.2023.1132732	2023		Article	Final	NO	E1
ID_228	Contrasting Impacts of Long-Term Application of Biofertilizers and Organic Manure on Grain Yield of Winter Wheat in North China Plain	10.3390/agronomy9060312	2019		Article	Final	NO	E9
ID_229	Soil carbon fractions in response to mineral and organic fertilizer types and rates	10.36783/18069657rbcs20220132	2023		Article	Final	YES
ID_230	Delineation of Soil Management Zone Maps at the Regional Scale Using Machine Learning	10.3390/agronomy13020445	2023		Article	Final	NO	E1, E6, E8
ID_231	Total Organic Carbon Assessment in Soils Cultivated with Agave tequilana Weber in Jalisco, Mexico	10.3390/su13010208	2021		Article	Final	NO	E6, E9
ID_232	Can green manure contribute to sustainable intensification of rainfed rice production in Madagascar?	10.1016/j.fcr.2022.108711	2022		Article	Final	NO	E4
ID_233	Intelligent Algorithm Optimization of Liquid Manure Spreading Control	10.3390/agriculture13020278	2023		Article	Final	NO	E1, E8
ID_234	Application of organic and mineral fertilizers increases carbon fractions in two classes of aggregates in an Integrated Crop-Livestock System	10.36783/18069657rbcs20220044	2023		Article	Final	NO	E5, E6, E9
ID_235	Estimating the Global Influence of Cover Crops on Ecosystem Service Indicators in Croplands With the LPJ-GUESS Model	10.1029/2022EF003142	2023		Article	Final	NO	E9
ID_236	Agricultural and municipal organic waste amendments to increase soil organic carbon: How much, how often, and to what end?	10.1002/saj2.20529	2023		Article	Final	NO	E9
ID_237	Co-Responses of Soil Organic Carbon Pool and Biogeochemistry to Different Long-Term Fertilization Practices in Paddy Fields	10.3390/plants11233195	2022		Article	Final	NO	E9
ID_238	Optimizing Nitrogen and Residue Management to Reduce GHG Emissions while Maintaining Crop Yield: A Case Study in a Mono-Cropping System of Northeast China	10.3390/su11185015	2019		Review	Final	NO	E2
ID_239	Evaluation of soil-dependent crop yield outcomes in Nepal using ground and satellite-based approaches	10.1016/j.fcr.2020.107987	2021		Article	Final	NO	E9
ID_240	Study on the effect of different levels of organic and inorganic fertilizers on microbial enzymes and soil mesofauna in soybean ecosystem	10.18805/LR-3850	2019		Article	Final	NO	E9
ID_241	BIOMETRY AND ESSENTIAL OIL OF OREGANO GROWN UNDER DIFFERENT WATER DEPTHS AND ORGANIC FERTILIZER DOSES IN A PROTECTED ENVIRONMENT	10.1590/1809-4430-Eng.Agric.v42n5e20220027/2022	2022		Article	Final	NO	E9, E6
ID_242	Restoring nutrient circularity in a nutrient-saturated area in Germany requires systemic change	10.1007/s10705-021-10172-3	2021		Article	Final	NO	E9, E6, E8
ID_243	The Contribution of Agronomic Management to Sustainably Intensify Egypt's Wheat Production	10.3390/agriculture13050978	2023		Article	Final	NO	E1, E5
ID_244	Soil Sulfur Deficiency Restricts Canola (Brassica napus) Productivity in Northwestern Russia Regardless of NPK Fertilization Level	10.3390/agriculture13071409	2023		Article	Final	NO	E5
ID_245	Re-evaluation of the yield response to phosphorus fertilization based on meta-analyses of long-term field experiments	10.1007/s13280-017-0971-1	2018	Conference	8th International Phosphorus Workshop (IPW)	Final	NO	E2
ID_246	Fertilizer use in conventional cereal production in northern Greece: Mapping gaps for improving sustainability	10.1017/S0014479723000133	2023		Article	Final	NO	E9
ID_247	Effects of Biochar Combined with Nitrogen Fertilizer Reduction on Rapeseed Yield and Soil Aggregate Stability in Upland of Purple Soils	10.3390/ijerph17010279	2020		Article	Final	NO	E9
ID_248	Exploring management strategies to improve maize yield and nitrogen use efficiency in northeast China using the DNDC and DSSAT models	10.1016/j.compag.2019.104988	2019		Article	Final	NO	E6, E9
ID_249	Efficiency of Combed Straw Harvesting Technology Involving Straw Decomposition in the Soil	10.3390/agriculture13030655	2023		Article	Final	NO	E1, E6, E9
ID_250	Prediction of As, Cd, Cr, Hg, Ni, and Se Concentrations in Organic Amendments Using Portable X-ray Fluorescence and Multivariate Modeling	10.3390/app10175726	2020		Article	Final	NO	E9
ID_251	Is Bhutan destined for 100% organic? Assessing the economy-wide effects of a large-scale conversion policy	10.1371/journal.pone.0199025	2018		Article	Final	NO	E1, E9
ID_252	Simulation of Granular Organic Fertilizer Application by Centrifugal Spreader	10.3390/agronomy11020247	2021		Article	Final	YES
ID_253	Short-term impacts of soil nutrient management on maize (Zea mays L.) productivity and weed dynamics along a toposequence in Eastern Zimbabwe	10.1016/j.heliyon.2020.e05223	2020		Article	Final	NO	E9
ID_254	Modeling nitrous oxide emissions from irrigated agriculture: testing DayCent with high-frequency measurements	10.1890/13-0570.1	2014		Article	Final	NO	E5
ID_255	Soil Fertility and Phosphorus Leaching in Irrigated Calcareous Soils of the Mediterranean Region	10.1007/s10661-023-11901-7	2023		Article	Final	NO	E5, E9, E6
ID_256	Optimizing farmyard manure and cattle slurry applications for intensively managed grasslands based on UK-DNDC model simulations	10.1016/j.scitotenv.2020.136672	2020		Article	Final	NO	E1
ID_257	Mitigating N2O emissions from cropping systems after conversion from pasture - a modelling approach	10.1016/j.eja.2016.06.007	2017		Article	Final	NO	E1, E9
ID_258	Long-Term Effects of Fertilizers with Regional Climate Variability on Yield Trends of Sweet Corn	10.3390/su12093528	2020		Article	Final	NO	E9
ID_259	Combining deficit irrigation and nutrient amendment enhances the water productivity of tomato (Solanum lycopersicum L.) in the tropics	10.3389/fsufs.2023.1199386	2023		Article	Final	NO	E9
ID_260	Spatially Explicit Soil Acidification under Optimized Fertilizer Use in Sub-Saharan Africa	10.3390/agronomy13030632	2023		Article	Final	NO	E4, E5
ID_261	Estimation of short- and long-term floor and ceiling prices for manure in a crop and livestock farms exchange	10.1017/S1742170523000108	2023		Article	Final	NO	E9
ID_262	Global evaluation of key factors influencing nitrogen fertilization efficiency in wheat: a recent meta-analysis (2000-2022)	10.3389/fpls.2023.1272098	2023		Article	Final	NO	E4
ID_263	Water and nitrogen management effects on semiarid sorghum production and soil trace gas flux under future climate	10.1371/journal.pone.0195782	2018		Article	Final	NO	E4
ID_264	The landscape model: A model for exploring trade-offs between agricultural production and the environment	10.1016/j.scitotenv.2017.07.193	2017		Article	Final	NO	E5
ID_265	Predictive models of maturity index of organic fertilizers produced with three transformation processes	10.12706/itea.2018.033	2019		Article	Final	NO	E4
ID_266	Delineation of Soil Fertility Management Zones for Site-specific Nutrient Management in the Maize Belt Region of Nigeria	10.3390/su12219010	2020		Article	Final	NO	E6, E9
ID_267	Maize-mucuna rotation: An alternative technology to improve water productivity in smallholder farming systems	10.1016/j.agsy.2013.09.003	2014		Article	Final	NO	E5
ID_268	Application of Optimization and Modeling for the Enhancement of Composting Processes	10.3390/pr10020229	2022		Article	Final	NO	E1
ID_269	Socio-economic predictors, soil fertility knowledge domains and strategies for sustainable maize intensification in Embu County, Kenya	10.1016/j.heliyon.2021.e06345	2021		Article	Final	YES
ID_270	Simulation on the Future Change of Soil Organic Carbon from Phaeozems under Different Management Practices in Northeast China	10.3390/su9071129	2017		Article	Final	NO	E1
ID_271	Optimisation of Anaerobic Digestate and Chemical Fertiliser Application to Enhance Rice Yield-A Machine-Learning Approach	10.3390/su151813706	2023		Article	Final	NO	E5
ID_272	Composted Cattle Manure Increases Microbial Activity and Soil Fertility More Than Composted Swine Manure in a Submerged Rice Paddy	10.3389/fmicb.2017.01702	2017		Article	Final	NO	E5
ID_273	Understanding biophysical and socio-economic determinants of maize (Zea mays L.) yield variability in eastern India	10.1016/j.njas.2014.08.001	2014		Article	Final	NO	E5
ID_274	Optimization of pXRF instrumentation conditions and multivariate modeling in soil fertility attributes determination	10.1016/j.sab.2023.106835	2024		Article	Final	NO	E1, E9, E5
ID_275	Response of the Bacterial Communities Associated With Maize Rhizosphere to Poultry Litter as an Organomineral Fertilizer	10.3389/fenvs.2018.00118	2018		Article	Final	NO	E1, E9
ID_276	Using the DSSAT model to simulate wheat yield and soil organic carbon under a wheat-maize cropping system in the North China Plain	10.1016/S2095-3119(17)61678-2	2017		Article	Final	YES
ID_277	Quantifying nitrogen loss hotspots and mitigation potential for individual fields in the US Corn Belt with a metamodeling approach	10.1088/1748-9326/ac0d21	2021		Article	Final	NO	E4, E9
ID_278	Squash Yield, Water-Use Efficiency and Nitrate Accumulation as Influenced by the Application of Humic Acid, Geobacillus stearothermophilus SSK-2018 and Wheat Straw in an Arid Land Condition	10.3390/horticulturae8070588	2022		Article	Final	NO	E1, E9
ID_279	Quantifying nitrogen loss and water use via regionalization and multiple-year scenario simulations in the North China Plain	10.1002/jpln.201900559	2020		Article	Final	NO	E4
ID_280	Controlled Release Fertilizers: A Review on Coating Materials and Mechanism of Release	10.3390/plants10020238	2021		Review	Final	NO	E7
ID_281	Using spatially variable nitrogen application and crop responses to evaluate crop nitrogen use efficiency	10.1007/s10705-023-10263-3	2023		Article	Final	NO	E9
ID_282	Effects of Vermicompost Substrates and Coconut Fibers Used against the Background of Various Biofertilizers on the Yields of Cucumis melo L. and Solanum lycopersicum L.	10.3390/horticulturae8050445	2022		Article	Final	NO	E6, E9
ID_283	Assessing the Influence of Soil Quality on Rainfed Wheat Yield	10.3390/agriculture10100469	2020		Article	Final	NO	E9
ID_284	Improving the phosphorus budget of European agricultural soils	10.1016/j.scitotenv.2022.158706	2022		Article	Final	NO	E1, E8, E9
ID_285	Subsidy as An Economic Instrument for Environmental Protection: A Case of Global Fertilizer Use	10.3390/su13169408	2021		Article	Final	NO	E1, E6, E8, E9
ID_286	Do Land Characteristics Affect Farmers' Soil Fertility Management?	10.1016/S2095-3119(14)60840-6	2014		Article	Final	NO	E5, E6, E8
ID_287	Health Assessment of Trace Metal Concentrations in Organic Fertilizer in Northern China	10.3390/ijerph16061031	2019		Article	Final	NO	E9
ID_288	A data-mining approach for developing site-specific fertilizer response functions across the wheat-growing environments in Ethiopia	10.1017/S0014479722000047	2022		Article	Final	NO	E1
ID_289	Global meta-analysis of the relationship between soil organic matter and crop yields	10.5194/soil-5-15-2019	2019		Article	Final	NO	E9
ID_290	Evaluation of Metabolomic Profile and Growth of Moringa oleifera L. Cultivated with Vermicompost under Different Soil Types	10.3390/agronomy11102061	2021		Article	Final	NO	E9
ID_291	Castor bean (Ricinus communis L.) responses to drought stress and foliar application of Zn-nano fertilizer and humic acid: grain yield, oil content, antioxidant activity, and photosynthetic pigments	10.15835/nbha49412003	2021		Article	Final	NO	E1, E8
ID_292	Selected Soil Physicochemical Properties under Different Tillage Practices and N Fertilizer Application in Maize Mono-Cropping	10.3390/agriculture12101738	2022		Article	Final	NO	E1, E6, E8
ID_293	An Automated Machine Learning Framework in Unmanned Aircraft Systems: New Insights into Agricultural Management Practices Recognition Approaches	10.3390/rs13163190	2021		Article	Final	NO	E1, E8
ID_294	Managing salinity for sustainable agricultural production in salt-affected soils of irrigated drylands	10.1016/j.agsy.2022.103390	2022		Article	Final	NO	E6, E9
ID_295	Future climate change may pose pressures on greenhouse gas emission reduction in China's rice production	10.1016/j.geoderma.2023.116732	2023		Article	Final	NO	E4
ID_296	Preliminary Study of Soil Available Nutrient Simulation Using a Modified WOFOST Model and Time-Series Remote Sensing Observations	10.3390/rs10010064	2018		Article	Final	NO	E4
ID_297	Enhanced reptile search optimization with convolutional autoencoder for soil nutrient classification model	10.7717/peerj.15147	2023		Article	Final	NO	E1, E8
ID_298	Responses of Bacterial Communities in Arable Soils in a Rice-Wheat Cropping System to Different Fertilizer Regimes and Sampling Times	10.1371/journal.pone.0085301	2014		Article	Final	NO	E5
ID_299	Prediction of Residual NPK Levels in Crop Fruits by Electronic-Nose VOC Analysis following Application of Multiple Fertilizer Rates	10.3390/app122111263	2022		Article	Final	NO	E6
ID_300	Multivariate analysis as a tool in the selection of sustainable melon agroecosystems in the semi-arid region	10.1590/1983-21252023v36n307rc	2023		Article	Final	NO	E1
ID_301	Quantification of the global impact of agricultural practices on soil nematodes: A meta-analysis	10.1016/j.soilbio.2021.108383	2021		Article	Final	NO	E1, E6
ID_302	Developing climate change agro-adaptation strategies through field experiments and simulation analyses for sustainable sorghum production in semi-arid tropics of India	10.1016/j.agwat.2023.108399	2023		Article	Final	NO	E1, E8
ID_303	Soil quality and fertility dynamics under a continuous cassava-maize rotation in the semi-deciduous forest agro-ecological zone of Ghana	10.3389/fsufs.2023.1095207	2023		Article	Final	NO	E9
ID_304	Simplicity on the far side of complexity: optimizing nitrogen for wheat in increasingly variable rainfall environments	10.1088/1748-9326/abc3ef	2020		Article	Final	NO	E9
ID_305	The effect of land use change on soil fertility parameters in densely populated areas of Kenya	10.1016/j.geoderma.2019.02.033	2019		Article	Final	NO	E1, E6
ID_306	Assessment of Soil Fertility Using Induced Fluorescence and Machine Learning	10.3390/s22124644	2022		Article	Final	NO	E1
ID_307	Evaluation of Near Infrared Spectroscopy (NIRS) for Estimating Soil Organic Matter and Phosphorus in Mediterranean Montado Ecosystem	10.3390/su13052734	2021		Article	Final	NO	E4
ID_308	Maize yield and profitability tradeoffs with social, human and environmental performance: Is sustainable intensification feasible?	10.1016/j.agsy.2018.01.012	2018		Article	Final	NO	E1, E6
ID_309	Limiting Factors and Environmental Adaptability for Staple Crops in Kazakhstan	10.3390/su14169980	2022		Article	Final	NO	E1, E6
ID_310	What Motivates Greenhouse Vegetable Farmers to Adapt Organic-Substitute-Chemical-Fertilizer (OSCF)? An Empirical Study from Shandong, China	10.3390/ijerph20021146	2023		Article	Final	NO	E1, E6, E9
ID_311	Theoretical and Experimental Verification of Organic Granular Fertilizer Spreading	10.3390/agriculture13061135	2023		Article	Final	NO	E9
ID_312	Long-term returning agricultural residues increases soil microbe-nematode network complexity and ecosystem multifunctionality	10.1016/j.geoderma.2023.116340	2023		Article	Final	NO	E4
ID_313	Manure combined with chemical fertilizer increases rice productivity by improving soil health, post-anthesis biomass yield, and nitrogen metabolism	10.1371/journal.pone.0238934	2020		Article	Final	NO	E4
ID_314	Effects of water and nitrogen coupling on growth, physiology and yield of rice	10.25165/j.ijabe.20191203.4060	2019		Article	Final	YES
ID_315	Multi-experiment assessment of soil nitrous oxide emissions in sugarcane	10.1007/s10705-023-10321-w	2023		Article	Final	NO	E4
ID_316	Effects of Returning Different Organic Materials in Combination with Inorganic Fertilizers on the Diversity of Eukaryotic Microorganisms in Semi-Arid Northern China	10.3390/agronomy12123116	2022		Article	Final	NO	E9
ID_317	Modelling the effects of soil organic content and pH on the yield responses of tea to nitrogen fertilizer	10.1016/j.agsy.2023.103754	2023		Article	Final	NO	E5
ID_318	The Application of an Unmanned Aerial System and Machine Learning Techniques for Red Clover-Grass Mixture Yield Estimation under Variety Performance Trials	10.3390/rs13101994	2021		Article	Final	NO	E4, E1, E8
ID_319	Effects of Co-application of Cadmium-Immobilizing Bacteria and Organic Fertilizers on Houttuynia cordata and Microbial Communities in a Cadmium-Contaminated Field	10.3389/fmicb.2021.809834	2022		Article	Final	NO	E9
ID_320	Contrasting Considerations among Agricultural Stakeholders in Japan on Sustainable Nitrogen Management	10.3390/su13094866	2021		Article	Final	NO	E9
ID_321	Spatial Distribution of Nutrient Loads Based on Mineral Fertilizers Applied to Crops: Case Study of the Lobo Basin in Cote d'Ivoire (West Africa)	10.3390/app13169437	2023		Article	Final	NO	E9
ID_322	Soil organic carbon dynamics in long-term experiments with mineral and organic fertilizers in Russia	10.1016/j.geodrs.2019.e00221	2019		Article	Final	NO	E4
ID_323	A Bayesian analysis of longitudinal farm surveys in Central Malawi reveals yield determinants and site-specific management strategies	10.1371/journal.pone.0219296	2019		Article	Final	NO	E1
ID_324	Predicting Long-Term Effects of Alternative Management Practices in Conventional and Organic Agricultural Systems on Soil Carbon Stocks Using the DayCent Model	10.3390/agronomy13041093	2023		Article	Final	YES
ID_325	Crop production, water pollution, or climate change mitigation -Which drives socially optimal fertilization management most?	10.1016/j.agsy.2020.102985	2021		Article	Final	NO	E9
ID_326	Authenticity of the Geographical Origin and Production Methods of Agricultural Products - Application of Element Composition and Stable Isotope Analyses	10.6090/jarq.52.105	2018		Article	Final	NO	E1
ID_327	Prospects and constraints in smallholder farmers' adoption of multiple soil carbon enhancing practices in Western Kenya	10.1016/j.heliyon.2020.e03226	2020		Article	Final	YES
ID_328	In-Depth Observation on the Microbial and Fungal Community Structure of Four Contrasting Tomato Cultivation Systems in Soil Based and Soilless Culture Systems	10.3389/fpls.2020.520834	2020		Article	Final	NO	E4, E9
ID_329	Assessment of Nitrogen Uptake and Biological Nitrogen Fixation Responses of Soybean to Nitrogen Fertiliser with SPACSYS	10.3390/su12155921	2020		Article	Final	NO	E9
ID_330	SPATIAL VARIABILITY OF SOIL FERTILITY UNDER AGROFORESTRY SYSTEM AND NATIVE FOREST IN EASTERN AMAZONIA, BRAZIL	10.14393/BJ-v39n0a2023-62830	2023		Article	Final	NO	E9
ID_331	Phytostimulator Application after Cold Stress for Better Maize (Zea mays L.) Plant Recovery	10.3390/agriculture13030569	2023		Article	Final	NO	E1, E6
ID_332	Assessing the Convergence of Farming Systems towards a Reduction of Greenhouse Gas Emissions in European Union Countries	10.3390/agronomy13051263	2023		Article	Final	NO	E1, E6
ID_333	Impact of Agricultural Labor Transfer and Structural Adjustment on Chemical Application: Comparison of Past Developments in the Ecological Civilization Pilot Zones of China and Their Future Implications	10.3390/su10061909	2018		Article	Final	NO	E1, E6
ID_334	Influence of long-term fertilization on soil aggregates stability and organic carbon occurrence characteristics in karst yellow soil of Southwest China	10.3389/fpls.2023.1126150	2023		Article	Final	NO	E4
ID_335	Effects of Five-Year Inorganic and Organic Fertilization on Soil Phosphorus Availability and Phosphorus Resupply for Plant P Uptake during Maize Growth	10.3390/agriculture13040858	2023		Article	Final	NO	E1, E9
ID_336	Long-term effects of maize straw return and manure on the microbial community in cinnamon soil in Northern China using 16S rRNA sequencing	10.1371/journal.pone.0249884	2021		Article	Final	NO	E4, E9
ID_337	Relative Effectiveness of Phosphorus and Potassium Along with Compost and Organic Acids on Maize Crop Grown in Calcareous Soil: a Multivariate Analysis	10.1007/s42729-020-00372-1	2021		Article	Final	NO	E4
ID_338	Improving Crop Yield and Nutrient Use Efficiency via Biofertilization-A Global Meta-analysis	10.3389/fpls.2017.02204	2018		Article	Final	NO	E9
ID_339	Effects of Fertilizers and Manures on Temporal Yield Variability of Winter Rye	10.3390/agronomy11030519	2021		Article	Final	NO	E1, E6
ID_340	A sustainable supply chain for organic, conventional agro-food products: The role of demand substitution, climate change and public health	10.1016/j.jclepro.2018.04.118	2018		Article	Final	NO	E1, E4
ID_341	Development, implementation, and validation of a generic nutrient recovery model (NRM) library	10.1016/j.envsoft.2017.09.002	2018		Article	Final	NO	E1
ID_342	Assessing impacts of nitrogen management on nitrous oxide emissions and nitrate leaching from greenhouse vegetable systems using a biogeochemical model	10.1016/j.geoderma.2020.114701	2021		Article	Final	NO	E9
ID_343	Transformation of Soil Accumulated Phosphorus and Its Driving Factors across Chinese Cropping Systems	10.3390/agronomy13040949	2023		Article	Final	NO	E9
ID_344	Effects of Fertilization on Soil CO2 Efflux in Chinese Hickory (Carya cathayensis) Stands	10.32604/phyton.2022.023397	2023		Article	Final	NO	E9
ID_345	PHYSICAL ATTRIBUTES OF SOIL AFTER SWINE WASTEWATER APPLICATION AS COVER FERTILIZER ON MAIZE CROP AND BLACK OATS SEQUENCE	10.1590/1983-21252017v30n416rc	2017		Article	Final	NO	E1, E9
ID_346	An Optimal Decision Support System Based on Crop Dynamic Model for N-Fertilizer Treatment	10.3390/s22197613	2022		Article	Final	YES
ID_347	Metabolomic and phenotypic implications of the application of fertilization products containing microcontaminants in lettuce (Lactuca sativa)	10.1038/s41598-021-89058-x	2021		Article	Final	NO	E1, E6
ID_348	Calibration and Validation of the EPIC Model for Maize Production in the Eastern Cape, South Africa	10.3390/agronomy9090494	2019		Article	Final	NO	E4
ID_349	Assessing marginality of Camelina (C. sativa L. Crantz) in rotation with barley production in Southern Europe: A modelling approach	10.1016/j.agee.2023.108677	2023		Article	Final	NO	E1
ID_350	Evaluating and improving APSIM's capacity in simulating long-term corn yield response to nitrogen in continuous- and rotated-corn systems	10.1016/j.agsy.2023.103629	2023		Article	Final	NO	E1, E6
ID_351	Improved Nitrogen Utilization of Faba Bean (Vicia faba L.) Roots and Plant Physiological Characteristics under the Combined Application of Organic and Inorganic Fertilizers	10.3390/agriculture12121999	2022		Article	Final	NO	E9
ID_352	Recycling industrial biosludge for buffel grass production in Qatar: Impact on soil, leachate and plant characteristics	10.1016/j.chemosphere.2020.125886	2020		Article	Final	NO	E1, E9
ID_353	Long-Term Effects of Animal Manures on Nutrient Recovery and Soil Quality in Acid Typic Hapludalf under No-Till Conditions	10.3390/agronomy12020243	2022		Article	Final	NO	E9
ID_354	Innovative Tools for the Nitrogen Fertilization Traceability of Organic Farming Products	10.3390/horticulturae9060723	2023		Article	Final	NO	E5
ID_355	Behavior of coffee plants under different cropping systems with a focus on mitigating water scarcity	10.1080/03650340.2023.2278901	2023		Article	Final	NO	E1, E9
ID_356	The agronomic and environmental assessment of soil phosphorus levels for crop production: a meta-analysis	10.1007/s13593-023-00887-8	2023		Article	Final	NO	E5
ID_357	Large uncertainty in soil carbon modelling related to method of calculation of plant carbon input in agricultural systems	10.1111/ejss.12454	2017		Article	Final	NO	E1, E9
ID_358	Carbon storage in an arable soil combining field measurements, aggregate turnover modeling and climate scenarios	10.1016/j.catena.2022.106708	2023		Article	Final	NO	E5
ID_359	Foliar application of humic acid at heading improves physiological and agronomic characteristics of durum wheat (Triticum durum L.)	10.1016/j.jksus.2022.102320	2022		Article	Final	NO	E1
ID_360	Integrating resource recovery process and watershed modelling to facilitate decision-making regarding bio-fertilizer production and application	10.1038/s41545-021-00105-6	2021		Article	Final	NO	E9
ID_361	The Soil Organic Matter in Connection with Soil Properties and Soil Inputs	10.3390/agronomy11040779	2021		Article	Final	NO	E4
ID_362	A Farm Typology for Adoption of Innovations in Potato Production in Southwestern Uganda	10.3389/fsufs.2019.00068	2019		Article	Final	NO	E9
ID_363	Biofertilizers can enhance nitrogen use efficiency of sugarcane	10.1111/1462-2920.16027	2022		Article	Final	NO	E4
ID_364	The exposome paradigm to predict environmental health in terms of systemic homeostasis and resource balance based on NMR data science	10.1039/d1ra03008f	2021		Article	Final	NO	E1, E8
ID_365	An APSIM-powered framework for post-rainy sorghum-system design in India	10.1016/j.fcr.2021.108422	2022		Article	Final	NO	E6
ID_366	Bioactive compounds for human and planetary health	10.3389/fnut.2023.1193848	2023		Article	Final	NO	E1
ID_367	The Productivity Effects of Adopting Improved Organic Manure Practices in Nepal	10.3389/fenvs.2022.912860	2022		Article	Final	NO	E6
ID_368	Explainable machine learning models of major crop traits from satellite-monitored continent-wide field trial data	10.1038/s41477-021-01001-0	2021		Article	Final	NO	E1
ID_369	Soil fertility changes in vineyards of a semiarid region in Brazil	10.4067/S0718-95162017000300010	2017		Article	Final	NO	E1, E3
ID_370	Evaluation of different crop model-based approaches for variable rate nitrogen fertilization in winter wheat	10.1007/s11119-022-09957-5	2022		Article	Final	NO	E9
ID_371	Simulating soil nitrogen fate in irrigated crop production with manure applications	10.1016/j.scitotenv.2021.148510	2021		Article	Final	NO	E6
ID_372	Agroecological Practices and Agrobiodiversity: A Case Study on Organic Orange in Southern Italy	10.3390/agronomy9020085	2019		Article	Final	NO	E6
ID_373	Optimal Fertilization Level for Yield, Biological and Quality Traits of Soybean under Drip Irrigation System in the Arid Region of Northwest China	10.3390/agronomy12020291	2022		Article	Final	NO	E9
ID_374	Communication factors influencing adoption of soil and water conservation technologies in the dry zones of Tharaka-Nithi County, Kenya	10.1016/j.heliyon.2021.e08236	2021		Article	Final	NO	E9, E6
ID_375	The effect of exogenous organic matter on the thermal properties of tilled soils in Poland and the Czech Republic	10.1007/s11368-019-02388-2	2020		Article	Final	NO	E1, E6
ID_376	Simulating the Long-Term Effects of Fertilizer and Water Management on Grain Yield and Methane Emissions of Paddy Rice in Thailand	10.3390/agriculture11111144	2021		Article	Final	NO	E4
ID_377	Characterizing differences in the phosphorus activation coefficient of three typical cropland soils and the influencing factors under long-term fertilization	10.1371/journal.pone.0176437	2017		Article	Final	NO	E9
ID_378	A Research Road Map for Responsible Use of Agricultural Nitrogen	10.3389/fsufs.2021.660155	2021		Article	Final	NO	E6, E9
ID_379	Optimal variables estimation for energy reduction via a remote supervisory control: application to a counter-flow rotary dryer	10.1016/j.heliyon.2018.e01087	2019		Article	Final	NO	E1, E8
ID_380	Crop-livestock synergies and by-products recycling: major factors for agroecology in West African agro-sylvo-pastoral systems	10.1007/s13593-023-00908-6	2023		Article	Final	NO	E5, E1
ID_381	Adoption of climate-smart agricultural practices among smallholder farmers in Western Kenya: do socioeconomic, institutional, and biophysical factors matter?	10.1016/j.heliyon.2021.e08677	2022		Article	Final	NO	E1, E6
ID_382	Modelling the deactivation of Escherichia coli in Nigerian soils amended with differently treated manures	10.1093/jambio/lxad098	2023		Article	Final	NO	E1
ID_383	Opportunities for enhancing yield and soil carbon sequestration while reducing N2O emissions in rainfed cropping systems	10.1016/j.agrformet.2016.09.008	2017		Article	Final	YES
ID_384	Enrichment of Crop Yield Prophecy Using Machine Learning Algorithms	10.32604/iasc.2022.019947	2022		Article	Final	NO	E1
ID_385	Towards a cost-effective framework for estimating soil nitrogen pools using pedotransfer functions and machine learning	10.1016/j.geoderma.2023.116692	2023		Article	Final	NO	E1
ID_386	Modelling and Prediction of Organic Carbon Dynamics in Arable Soils Based on a 62-Year Field Experiment in the Voronezh Region, European Russia	10.3390/agronomy10101607	2020		Article	Final	NO	E1
ID_387	Predicting Maize Yield at the Plot Scale of Different Fertilizer Systems by Multi-Source Data and Machine Learning Methods	10.3390/rs13183760	2021		Article	Final	YES
ID_388	A Multi-Criteria Index for Ecological Evaluation of Tropical Agriculture in Southeastern Mexico	10.1371/journal.pone.0112493	2014		Article	Final	NO	E9
ID_389	Ecosystem-based interventions and farm household welfare in degraded areas: Comparative evidence from Ethiopia	10.1016/j.agsy.2017.03.001	2017		Article	Final	NO	E9
ID_390	Co-benefits and Trade-Offs From Agro-Food System Redesign for Circularity: A Case Study With the FAN Agent-Based Model	10.3389/fsufs.2020.00041	2020		Article	Final	NO	E1, E9
ID_391	Spectral soil analysis for fertilizer recommendations by coupling with QUEFTS for maize in East Africa: A sensitivity analysis	10.1016/j.geoderma.2023.116397	2023		Article	Final	YES
ID_392	Non-invasive spectral detection of the beneficial effects of Bradyrhizobium spp. and plant growth-promoting rhizobacteria under different levels of nitrogen application on the biomass, nitrogen status, and yield of peanut cultivars	10.1590/1678-4499.076	2017		Article	Final	NO	E6
ID_393	Effect of changes in population density and crop productivity on farm households in Malawi	10.1111/agec.12513	2019		Article	Final	NO	E1, E6
ID_394	Land Equivalent Ratio of Cowpea-Sorghum Relay Intercrop as Affected by Different Cattle Manure Application Rates Under Smallholder Farming System	10.3389/fsufs.2021.778144	2021		Article	Final	NO	E9
ID_395	The role of algae in agriculture: a mathematical study	10.1007/s10867-017-9453-8	2017		Article	Final	NO	E5
ID_396	Waste-to-Carbon: Is the Torrefied Sewage Sludge with High Ash Content a Better Fuel or Fertilizer?	10.3390/ma13040954	2020		Article	Final	NO	E2
ID_397	Soil Properties after Eight Years of the Use of Strip-Till One-Pass Technology	10.3390/agronomy10101596	2020		Article	Final	NO	E1, E6
ID_398	Parameterization, calibration and validation of the DNDC model for carbon dioxide, nitrous oxide and maize crop performance estimation in East Africa	10.1016/j.heliyon.2021.e06977	2021		Article	Final	NO	E1
ID_399	Adoption of Organic Potato Production in Ardabil Plain, Iran: an Application of the Extended Theory of Planned Behaviour	10.1007/s11540-020-09471-z	2021		Article	Final	NO	E9
ID_400	Physio-morphological and biochemical mechanism of nitrogen use efficiency in sugarcane (Saccharum spp.) genotypes under different growth stages and nitrogen levels	10.1080/17429145.2021.1933224	2021		Article	Final	NO	E4
ID_401	DEM Simulation and Experimental Validation of the Performance of an Orchard Deep Applicator for Manure	10.3390/app13063709	2023		Article	Final	NO	E9
ID_402	Mathematical Modeling of Urea Reaction with Sulfuric Acid and Phosphoric Acid to Produce Ammonium Sulfate and Ammonium Dihydrogen Phosphate Respectively	10.3390/en14238004	2021		Article	Final	NO	E1
ID_403	Comprehensive nutrient analysis in agricultural organic amendments through non-destructive assays using machine learning	10.1371/journal.pone.0242821	2020		Article	Final	YES
ID_404	Application of mathematical optimization to exploit regional nutrient recycling potential of biogas plant digestate	10.1016/j.wasman.2022.06.013	2022		Article	Final	YES
ID_405	Effect of natural and regulatory conditions on the environmental impacts of pig slurry acidification across different regions in Europe: A life cycle assessment	10.1016/j.jclepro.2022.133072	2022		Article	Final	NO	E1, E6
ID_406	Emerging cold plasma treatment and machine learning prospects for seed priming: a step towards sustainable food production	10.1039/d2ra00809b	2022		Article	Final	NO	E1, E6
ID_407	Effect of Integrated Organic-Inorganic Amendments on Leaf Physiological and Grain Starch Viscosity (Rapid Visco-Analyzer Profile) Characteristics of Rice and Ultisols Soil Quality	10.3390/agronomy12040863	2022		Article	Final	NO	E1, E6
ID_408	Assessment of N2O emissions from a fertilised vegetable cropping soil under different plant residue management strategies using 15N tracing techniques	10.1016/j.scitotenv.2017.04.030	2017		Article	Final	NO	E9
ID_409	Residual effects of repeated animal manure application on coarse-textured Ultisol, nutrient uptake and cucumber yield	10.13080/z-a.2023.110.040	2023		Article	Final	NO	E9
ID_410	Modeling long-term effects of hairy vetch cultivation on cotton production in Northwest Louisiana	10.1016/j.scitotenv.2017.12.165	2018		Article	Final	NO	E1
ID_411	Reducing soil phosphorus fertility brings potential long-term environmental gains: A UK analysis	10.1088/1748-9326/aa69fc	2017		Article	Final	NO	E9
ID_412	Cd, Cu, and Zn Accumulations Caused by Long-Term Fertilization in Greenhouse Soils and Their Potential Risk Assessment	10.3390/ijerph16152805	2019		Article	Final	NO	E9
ID_413	The Effect of Foliar Fertilization on the Resistance of Pea (Pisum sativum L.) Seeds to Mechanical Damage	10.3390/agronomy11010189	2021		Article	Final	NO	E9
ID_414	Simulating trash and nitrogen management effects on sugar cane yield	10.1590/S1415-43662014000500001	2014		Article	Final	NO	E5
ID_415	Simulation of targeted pollutant-mitigation-strategies to reduce nitrate and sediment hotspots in agricultural watershed	10.1016/j.scitotenv.2017.07.048	2017		Article	Final	NO	E5
ID_416	Ground Beetle (Coleoptera: Carabidae) Assemblages and Slug Abundance in Agricultural Fields Under Organic and Low-Input Conventional Management Within a Long-Term Agronomic Trial in Central Italy	10.1093/ee/nvz119	2019		Article	Final	NO	E9
ID_417	Value Addition Employing Waste Bio-Materials in Environmental Remedies and Food Sector	10.3390/metabo13050624	2023		Article	Final	NO	E5
ID_418	Modeling symbiotic biological nitrogen fixation in grain legumes globally with LPJ-GUESS (v4.0, r10285)	10.5194/gmd-15-815-2022	2022		Article	Final	NO	E1
ID_419	Using the CERES-Maize Model to Simulate Crop Yield in a Long-Term Field Experiment in Hungary	10.3390/agronomy12040785	2022		Article	Final	NO	E9
ID_420	Mapping Soil Parameters with Environmental Covariates and Land Cover Projection in Tropical Rainforest, Hangadi Watershed, Ethiopia	10.3390/su15021066	2023		Article	Final	NO	E6, E9
ID_421	Simulating soil carbon sequestration from long term fertilizer and manure additions under continuous wheat using the DailyDayCent model	10.1007/s10705-017-9888-0	2017		Article	Final	NO	E5
ID_422	Gendered Awareness of Pig and Poultry Farmers on the Potential of Black Soldier Fly (Hermetia illucens) Farming in Kenya	10.3390/su15043613	2023		Article	Final	NO	E1, E6
ID_423	Modeling soil organic carbon and yam yield under different agronomic management across spatial scales in Ghana	10.1016/j.fcr.2020.108018	2021		Article	Final	YES
ID_424	Effect of Reaction-Finished Solution of Hydrochar (HRFS) Application on Rice Grain Yield and Nitrogen Use Efficiency in Saline Soil	10.32604/phyton.2022.018396	2022		Article	Final	NO	E1
ID_425	Evaluating APSIM Maize, Soil Water, Soil Nitrogen, Manure, and Soil Temperature Modules in the Midwestern United States	10.2134/agronj2013.0421	2014		Article	Final	NO	E9
ID_426	Effects of Combined Application of Biogas Slurry and Chemical Fertilizer on Soil Aggregation and C/N Distribution in an Ultisol	10.1371/journal.pone.0170491	2017		Article	Final	NO	E4, E1, E8
ID_427	Structural elements that modulate the substrate specificity of plant purple acid phosphatases: Avenues for improved phosphorus acquisition in crops	10.1016/j.plantsci.2020.110445	2020		Article	Final	NO	E9
ID_428	Application of Struvite-MAP Crystallization Reactor for Treating Cattle Manure Anaerobic Digested Slurry: Nitrogen and Phosphorus Recovery and Crystal Fertilizer Efficiency in Plant Trials	10.3390/ijerph15071397	2018		Article	Final	NO	E9
ID_429	Designing an optimal multi-objective model for a sustainable closed-loop supply chain: a case study of pomegranate in Iran	10.1007/s10668-022-02868-5	2024		Article	Final	NO	E5
ID_430	Organic systems in the growth and essential-oil production of the yarrow	10.1590/S1806-66902014000100014	2014		Article	Final	NO	E5
ID_431	Agricultural nutrient loading under alternative climate, societal and manure recycling scenarios	10.1016/j.scitotenv.2021.146871	2021		Article	Final	NO	E1
ID_432	Sustainable agricultural intensification: the role of cardamom agroforestry in the East Usambaras, Tanzania	10.1080/14735903.2013.840436	2014		Article	Final	NO	E5
ID_433	Rare microbial taxa as the major drivers of ecosystem multifunctionality in long-term fertilized soils	10.1016/j.soilbio.2019.107686	2020		Article	Final	NO	E9
ID_434	Modeling Climate Regulation of Arable Soils in Northern Saxony under the Influence of Climate Change and Management Practices	10.3390/su151411128	2023		Article	Final	NO	E1, E9
ID_435	Integrated use of phosphorus fertilizer and farmyard manure improves wheat productivity by improving soil quality and P availability in calcareous soil under subhumid conditions	10.3389/fpls.2023.1034421	2023		Article	Final	NO	E9
ID_436	A Cost-Effective Novel Biochemical Fertilizer for Better Managing Nutrient Levels and Vegetative Growth in the Immature Oil Palm (Elaeis guineensis Jacq.)	10.3390/horticulturae8090758	2022		Article	Final	NO	E9
ID_437	Machine Learning Models of Exergoenvironmental Damages and Emissions Social Cost for Mushroom Production	10.3390/agronomy13030737	2023		Article	Final	NO	E5
ID_438	Process Behavior and Product Quality in Fertilizer Manufacturing Using Continuous Hopper Transfer Pan Granulation-Experimental Investigations	10.3390/pr9081439	2021		Article	Final	NO	E1, E9
ID_439	Vinasse application and cessation of burning in sugarcane management can have positive impact on soil carbon stocks	10.7717/peerj.5398	2018		Article	Final	NO	E9
ID_440	History of the Statistical Design of Agricultural Experiments	10.1007/s13253-020-00394-3	2020		Article	Final	NO	E9, E8
ID_441	Agronomic characterization of anaerobic digestates with near-infrared spectroscopy	10.1016/j.jenvman.2022.115393	2022		Article	Final	NO	E1, E6
ID_442	Can seasonal soil N mineralisation trends be leveraged to enhance pasture growth?	10.1016/j.scitotenv.2021.145031	2021		Article	Final	NO	E9
ID_443	EPIC model simulation to assess effective agro-ecological practices for climate change mitigation and adaptation in organic vegetable system	10.1007/s13593-021-00745-5	2022		Article	Final	NO	E4
ID_444	Soil labile organic carbon fractions and soil enzyme activities after 10 years of continuous fertilization and wheat residue incorporation	10.1038/s41598-020-68163-3	2020		Article	Final	NO	E4
ID_445	Impacts of Socio-Psychological Factors on Actual Adoption of Sustainable Land Management Practices in Dryland and Water Stressed Areas	10.3390/su10092963	2018		Article	Final	NO	E1
ID_446	Determinants of soil fertility management practices in Gedeo Zone, Southern Ethiopia: logistic regression approach	10.1016/j.heliyon.2022.e08820	2022		Article	Final	YES
ID_447	OPTIMIZING APPLICATION RATE OF WINERY SOLID WASTE COMPOST FOR IMPROVING THE PERFORMANCE OF MAIZE (ZEA MAYS L.) GROWN ON LUVISOL AND CAMBISOL	10.15666/aeer/2001_815828	2022		Article	Final	NO	E1
ID_448	Development and performance evaluation of an APP for vegetable fertilization and irrigation management originated from EU-Rotate_N	10.1016/j.agwat.2023.108520	2023		Article	Final	NO	E9, E4
ID_449	Microelement Variability in Plants as an Effect of Sewage Sludge Compost Application Assessed by Different Statistical Methods	10.3390/agronomy10050642	2020		Article	Final	NO	E1
ID_450	Managing biomass in semi-arid Burkina Faso: Strategies and levers for better crop and livestock production in contrasted farm systems	10.1016/j.agsy.2022.103458	2022		Article	Final	NO	E1
ID_451	Simulation of Soil Organic Carbon Effects on Long-Term Winter Wheat (Triticum aestivum) Production Under Varying Fertilizer Inputs	10.3389/fpls.2018.01158	2018		Article	Final	NO	E4
ID_452	Feature selection and causal analysis for microbiome studies in the presence of confounding using standardization	10.1186/s12859-021-04232-2	2021		Article	Final	NO	E8
ID_453	Using the DSSAT Model to Support Decision Making Regarding Fertilizer Microdosing for Maize Production in the Sub-humid Region of Benin	10.3389/fenvs.2019.00013	2019		Article	Final	YES
ID_454	THE IMPACT OF TREATMENT OF ORGANIC MANURES ON FUTURE SOIL CARBON SEQUESTRATION UNDER DIFFERENT TILLAGE SYSTEMS IN PAKISTAN	10.21162/PAKJAS/17.4486	2017		Article	Final	NO	E9
ID_455	Long-term trends in yield variance of temperate managed grassland	10.1007/s13593-023-00885-w	2023		Article	Final	NO	E1, E6, E9
ID_456	Responses of soil microbial communities and enzyme activities under nitrogen addition in fluvo-aquic and black soil of North China	10.3389/fmicb.2023.1249471	2023		Article	Final	NO	E1
ID_457	Adoption of pro-environmental behaviors among farmers: application of Value-Belief-Norm theory	10.1186/s40538-019-0174-z	2020		Article	Final	NO	E1, E6
ID_458	Study on Soil Throwing Performance and Ditch Depth Stability of Ditching Device in Sandy Orchards in Southern Xinjiang	10.3390/app112412058	2021		Article	Final	NO	E9
ID_459	Combined Effect of the Potassium Dose and Plant Biofertilization by Acinetobacter calcoaceticus on the Growth, Mineral Content, Nutritional Quality, Antioxidant Activity, and Metabolomic Features of Tomatillo Fruits (Physalis ixocarpa Brot.)	10.3390/plants12030466	2023		Article	Final	NO	E1, E6
ID_460	A Meta-Analysis and Review of Plant-Growth Response to Humic Substances: Practical Implications for Agriculture	10.1016/B978-0-12-800138-7.00002-4	2014		Article	Final	NO	E5, E7
ID_461	ESTIMATION OF WATER PRODUCTIVITY AND CALIBRATION AND VALIDATION OF THE CROPSYST MODEL FOR RICE UNDER NITROGEN AND IRRIGATION MANAGEMENT	10.15666/aeer/1603_22772293	2018		Article	Final	NO	E4
ID_462	Selection of Smart Manure Composition for Smart Farming Using Artificial Intelligence Technique	10.1155/2022/4351825	2022		Article	Final	NO	E1
ID_463	Modelling biogeochemical reactions triggered by graphene's addition in a fertilized calcareous sandy soil	10.1016/j.scitotenv.2023.165558	2023		Article	Final	NO	E5
ID_464	Epiphytiology of charcoal rod caused by Macrophomina phaseolina in soybean fertilized with biol and biosol	10.51372/bioagro332.3	2021		Article	Final	NO	E9
ID_465	Greenhouse gas abatement on southern Australian grains farms: Biophysical potential and financial impacts	10.1016/j.agsy.2017.04.012	2017		Article	Final	NO	E5
ID_466	Greenhouse Gas Emissions From Cropping and Grazed Pastures Are Similar: A Simulation Analysis in Australia	10.3389/fsufs.2019.00121	2020		Article	Final	NO	E1
ID_467	Determinants of adoption of multiple sustainable agricultural practices among smallholder farmers in Nigeria	10.1016/j.iswcr.2020.10.007	2021		Article	Final	NO	E4
ID_468	Modelling the response of tomato on deficit irrigation under greenhouse conditions	10.1016/j.scienta.2023.112770	2024		Article	Final	NO	E5
ID_469	Climate smart agriculture opportunities for mitigating soil greenhouse gas emissions across the US Corn-Belt	10.1016/j.jclepro.2020.122240	2020		Article	Final	NO	E1
ID_470	Grape juice classification with respect agricultural production system by means of visible spectroscopy chemometrics assisted	10.1016/j.jfca.2022.104793	2022		Article	Final	NO	E1, E6
ID_471	Deep-Learning-Based Approach for Estimation of Fractional Abundance of Nitrogen in Soil From Hyperspectral Data	10.1109/JSTARS.2020.3039844	2020		Article	Final	NO	E1
ID_472	Kinetics of water-extractable zinc release from seaweed (Fucus serratus) as soil amendment	10.1002/jpln.201900398	2020		Article	Final	NO	E1
ID_473	Simulation and Techno-Economical Evaluation of a Microalgal Biofertilizer Production Process	10.3390/biology11091359	2022		Article	Final	NO	E9
ID_474	Scenario analysis using the Daisy model to assess and mitigate nitrate leaching from complex agro-environmental settings in Denmark	10.1016/j.scitotenv.2021.151518	2022		Article	Final	NO	E1, E9
ID_475	Long-Term Application of Organic Wastes Improves Soil Carbon and Structural Properties in Dryland Affected by Coal Mining Activity	10.3390/su13105686	2021		Article	Final	NO	E6
ID_476	Mineralisation of catch crop residues and N transfer to the subsequent crop	10.1016/j.scitotenv.2021.152142	2022		Article	Final	NO	E9
ID_477	Soil carbon saturation, productivity, and carbon and nitrogen cycling in crop-pasture rotations	10.1016/j.agsy.2018.11.001	2019		Article	Final	NO	E9
ID_478	Estimating dissolved phosphorus losses from legacy sources in pastures: The limits of soil tests and small-scale rainfall simulators	10.1002/jeq2.20265	2021		Article	Final	NO	E9
ID_479	Long-term effects of straw return and straw-derived biochar amendment on bacterial communities in soil aggregates	10.1038/s41598-020-64857-w	2020		Article	Final	NO	E9
ID_480	Total and Hot-Water Extractable Organic Carbon and Nitrogen in Organic Soil Amendments: Their Prediction Using Portable Mid-Infrared Spectroscopy with Support Vector Machines	10.3390/agronomy11040659	2021		Article	Final	NO	E6, E9
ID_481	Microalga improve the growth, yield, and contents of sugar, amino acid, and protein of tomato	10.1590/1413-7054202246023821	2022		Article	Final	NO	E9
ID_482	Formulation and solution technique for agricultural waste collection and transport network design	10.1016/j.ejor.2023.08.052	2024		Article	Final	NO	E5
ID_483	Field and crop specific manure application on a dairy farm based on historical data and machine learning	10.1016/j.compag.2020.105599	2020		Article	Final	NO	E1
ID_484	Optical Spectrometry to Determine Nutrient Concentrations and other Physicochemical Parameters in Liquid Organic Manures: A Review	10.3390/agronomy12020514	2022		Article	Final	NO	E2, E7
ID_485	Suitability of the DNDC model to simulate yield production and nitrogen uptake for maize and soybean intercropping in the North China Plain	10.1016/S2095-3119(18)61945-8	2018		Article	Final	NO	E4
ID_486	Incorporating the pedigree information in multi-environment trial analyses for improving common vetch	10.3389/fpls.2023.1166133	2023		Article	Final	NO	E1
ID_487	Using Near-Infrared Spectroscopy and Stacked Regression for the Simultaneous Determination of Fresh Cattle and Poultry Manure Chemical Properties	10.3390/chemosensors10100410	2022		Article	Final	NO	E6
ID_488	Temporal evaluation of surface water quality in semiarid regions: a case study of the Ouled Mellouk dam in north-western Algeria	10.2166/ws.2023.119	2023		Article	Final	NO	E9
ID_489	Direct prediction of site-specific lime requirement of arable fields using the base neutralizing capacity and a multi-sensor platform for on-the-go soil mapping	10.1007/s11119-021-09830-x	2022		Article	Final	NO	E1, E6
ID_490	Effect of Large Inputs of Manure and Fertilizer on Nitrogen Mineralization in the Newly Built Solar Greenhouse Soils	10.21273/HORTSCI13542-18	2019		Article	Final	NO	E6
ID_491	Dynamic System Modeling and Sustainability Strategies for Circular Economy-Based Dairy Cow Waste Management	10.3390/su15043405	2023		Article	Final	YES
ID_492	Precision Regulation Model of Water and Fertilizer for Alfalfa Based on Agriculture Cyber-Physical System	10.1109/ACCESS.2020.2975672	2020		Article	Final	NO	E6
ID_493	Precipitation gradient and crop management affect N2O emissions: Simulation of mitigation strategies in rainfed Mediterranean conditions	10.1016/j.agee.2016.06.003	2017		Article	Final	NO	E5
ID_494	Rethinking Blended High Yielding Seed Varieties and Partial-Organic Fertilizer Climate Smart Agriculture Practices for Productivity and Farm Income Gains in the Drylands of Zimbabwe	10.3389/fsufs.2022.939595	2022		Article	Final	NO	E9, E8
ID_495	Particulate matter emissions during field application of poultry manure - The influence of moisture content and treatment	10.1016/j.scitotenv.2021.146652	2021		Article	Final	YES
ID_496	Simulated Biomass, Climate Change Impacts, and Nitrogen Management to Achieve Switchgrass Biofuel Production at Diverse Sites in U.S.	10.3390/agronomy10040503	2020		Article	Final	NO	E1
ID_497	Water and nitrate loss from dryland agricultural soils is controlled by management, soils, and weather	10.1016/j.agee.2020.107158	2020		Article	Final	NO	E4
ID_498	Identification of the Contamination Sources by PCBs Using Multivariate Analyses: The Case Study of the Annaba Bay (Algeria) Basin	10.3390/molecules28196841	2023		Article	Final	NO	E9
ID_499	RETRACTED: Application of Regression Analysis to Identify the Soil and Other Factors Affecting the Wheat Yield (Retracted Article)	10.1155/2022/7793187	2022		Article	Final	NO	E1
ID_500	Dynamic Model Improves Agronomic and Environmental Outcomes for Maize Nitrogen Management over Static Approach	10.2134/jeq2016.05.0182	2017		Article	Final	NO	E5
ID_501	Soil quality assessment of lowland rice soil of eastern India: Implications of rice husk biochar application	10.1016/j.heliyon.2023.e17835	2023		Article	Final	NO	E9
ID_502	Yield Prediction Models for 'Royal Gala' and 'Fuji Suprema' Apple Varieties Cultivated under a Subtropical Climate	10.3390/agronomy13020514	2023		Article	Final	NO	E1
ID_503	Estimation of nitrous oxide emissions from rice paddy fields using the DNDC model: a case study of South Korea	10.2166/wst.2022.271	2022		Article	Final	NO	E9
ID_504	Testing a bell-shaped function for estimation of fully expanded leaf area in modern maize under potential production conditions	10.1016/j.cj.2018.03.008	2018		Article	Final	NO	E9
ID_505	Filling gaps in models simulating carbon storage in agricultural soils: the role of cereal stubbles	10.1038/s41598-021-97744-z	2021		Article	Final	NO	E9
ID_506	MERCI: a simple method and decision-support tool to estimate availability of nitrogen from a wide range of cover crops to the next cash crop	10.1007/s11104-023-06283-1	2024		Article	Final	NO	E5
ID_507	ESTIMATING THE PLANT NITROGEN CONTENT OF FOXTAIL MILLET (SETARIA ITALICA L.) BASED ON CONTINUOUS WAVELET ANALYSIS	10.15666/aeer/2005_43914407	2022		Article	Final	NO	E4
ID_508	Manure application effects on subsoils: Abundant taxa initiate the diversity reduction of rare bacteria and community functional alterations	10.1016/j.soilbio.2022.108816	2022		Article	Final	NO	E9
ID_509	Agricultural intensification: The status in six African countries	10.1016/j.foodpol.2016.09.021	2017		Article	Final	NO	E5
ID_510	Using machine learning techniques to predict liquid dairy manure temperature during storage	10.1016/j.compag.2021.106234	2021		Article	Final	YES
ID_511	Fertilization Shapes Bacterial Community Structure by Alteration of Soil pH	10.3389/fmicb.2017.01325	2017		Article	Final	NO	E5
ID_512	Effect of long-term irrigation patterns on phosphorus forms and distribution in the brown soil zone	10.1371/journal.pone.0188361	2017		Article	Final	NO	E5
ID_513	Nitrification gene ratio and free ammonia explain nitrite and nitrous oxide production in urea-amended soils	10.1016/j.soilbio.2017.04.007	2017		Article	Final	NO	E5
ID_514	Introducing and expanding cover crops at the watershed scale: Impact on water flows	10.1016/j.agee.2022.108050	2022		Article	Final	NO	E1
ID_515	Mulch-Based No-Tillage Effects on Weed Community and Management in an Organic Vegetable System	10.3390/agronomy9100594	2019		Article	Final	NO	E1
ID_516	Influence of cover crop on water and nitrogen balances and cash crop yield in a temperate climate: A modelling approach using the STICS soil-crop model	10.1016/j.eja.2021.126416	2022		Article	Final	NO	E1
ID_517	Evaluation of Physicochemical On-Farm Quick Tests for Estimating Nutrient Concentrations in Pig Slurry and Development of an Application for Mobile Devices	10.3390/agronomy12112809	2022		Article	Final	NO	E1, E9, E6
ID_518	Quantitative Analysis of Major Metals in Agricultural Biochar Using Laser-Induced Breakdown Spectroscopy with an Adaboost Artificial Neural Network Algorithm	10.3390/molecules24203753	2019		Article	Final	NO	E9
ID_519	Increasing Biowaste and Manure in Biogas Feedstock Composition in Luxembourg: Insights from an Agent-Based Model	10.3390/su15010264	2023		Article	Final	NO	E6
ID_520	Ground vegetation covers increase grape yield and must quality in Mediterranean organic vineyards despite variable effects on vine water deficit and nitrogen status	10.1016/j.eja.2022.126483	2022		Article	Final	NO	E9
ID_521	Image-based quanti fication of soil microbial dead zones induced by nitrogen fertilization	10.1016/j.scitotenv.2020.138197	2020		Article	Final	NO	E6, E8
ID_522	Sustainable Agriculture through Reduced Emission and Energy Efficiency: Estimation of Input-Output Energy and GHG Emission under Tunnel Cultivation of Tomato	10.3390/agronomy12081730	2022		Article	Final	NO	E4
ID_523	Partial substitution of organic nitrogen with synthetic nitrogen enhances rice yield, grain starch metabolism and related genes expression under the dual cropping system	10.1016/j.sjbs.2020.11.039	2021		Article	Final	NO	E1
ID_524	Ultra-high Performance Liquid Chromatography-Ion Mobility-High-Resolution Mass Spectrometry to Evaluate the Metabolomic Response of Durum Wheat to Sustainable Treatments	10.1021/acs.jafc.3c04532	2023		Article	Final	NO	E5
ID_525	Temporal and Agricultural Factors Influence Escherichia coli Survival in Soil and Transfer to Cucumbers	10.1128/AEM.02418-20	2021		Article	Final	NO	E1
ID_526	Rapid Detection of Available Nitrogen in Soil by Surface-Enhanced Raman Spectroscopy	10.3390/ijms231810404	2022		Article	Final	NO	E6, E8
ID_527	Data envelopment analysis for production efficiency improvement: An empirical application on brine shrimp Artemia franciscana culture in the Mekong Delta, Vietnam	10.1111/are.14636	2020		Article	Final	NO	E6, E1
ID_528	Do field-level practices of Cambodian farmers prompt a pesticide lock-in?	10.1016/j.fcr.2019.02.019	2019		Article	Final	NO	E1
ID_529	Geochemical determination and pollution assessment of heavy metals in agricultural soils of south western of Iran	10.1007/s40201-019-00379-6	2019		Article	Final	NO	E1
ID_530	20 Years nitrogen dynamics study by using APSIM nitrogen model simulation for sustainable management in Jilin China	10.1038/s41598-021-96386-5	2021		Article	Final	NO	E4
ID_531	Agronomic performance of maize (Zea mays L.) genotypes under Azospirillum brasilense application and mineral fertilization		2021		Article	Final	NO	E9
ID_532	Assessing phytotoxicity of trace element-contaminated soils phytomanaged with gentle remediation options at ten European field trials	10.1016/j.scitotenv.2017.04.187	2017		Article	Final	NO	E5
ID_533	Influence and Action Mechanisms of Governmental Relations Embeddedness for Fostering Green Production Demonstration Household: Evidence from Shaanxi, Sichuan, and Anhui Province, China	10.3390/ijerph191911923	2022		Article	Final	NO	E1
ID_534	Predicting the Lime Demand of Arable Soils from pH Value, Soil Texture and Soil Organic Matter Content	10.3390/agronomy11040785	2021		Article	Final	NO	E1, E9
ID_535	Canopy and reproductive development in mungbean (Vigna radiata)	10.1071/CP21209	2022		Article	Final	NO	E1, E6
ID_536	Modeling Climate Change Effects on Rice Yield and Soil Carbon under Variable Water and Nutrient Management	10.3390/su13020568	2021		Article	Final	NO	E1
ID_537	Does E-commerce participation increase the use intensity of organic fertilizers in fruit production?-Evidence from China	10.1371/journal.pone.0273160	2022		Article	Final	NO	E1, E6
ID_538	Modeling the Impacts of Manure on Phosphorus Loss in Surface Runoff and Subsurface Drainage	10.2134/jeq2018.06.0240	2019		Article	Final	NO	E8
ID_539	Potential impacts of climate change on the productivity and soil carbon stocks of managed grasslands	10.1371/journal.pone.0283370	2023		Article	Final	NO	E9
ID_540	Effect of fertilization patterns on the assemblage of weed communities in an upland winter wheat field	10.1093/jpe/rtt018	2014		Article	Final	NO	E5
ID_541	African soil properties and nutrients mapped at 30 m spatial resolution using two-scale ensemble machine learning	10.1038/s41598-021-85639-y	2021		Article	Final	NO	E1
ID_542	Alkaline humic acid fertilizer alters the distribution, availability, and translocation of cadmium and zinc in the acidic soil-Sauropus androgynus system	10.1016/j.ecoenv.2023.115698	2023		Article	Final	NO	E6, E9
ID_543	Agroecosystem modeling of reactive nitrogen emissions from US agricultural soils with carbon amendments	10.1007/s42773-023-00271-5	2023		Article	Final	NO	E9
ID_544	Ex-ante life cycle assessment of commercial-scale cultivated meat production in 2030	10.1007/s11367-022-02128-8	2023		Article	Final	NO	E1
ID_545	The Impact of Tillage and Crop Residue Incorporation Systems on Agrophysical Soil Properties	10.3390/plants12193386	2023		Article	Final	NO	E9
ID_546	Knowledge and Practices of Cypriot Bovine Farmers towards Effective and Safe Manure Management	10.3390/vetsci10040293	2023		Article	Final	NO	E9
ID_547	Influence of Nitrogen Fertilizer Application on Soil Acidification Characteristics of Tea Plantations in Karst Areas of Southwest China	10.3390/agriculture13040849	2023		Article	Final	NO	E9
ID_548	Plot-Based Classification of Macronutrient Levels in Oil Palm Trees with Landsat-8 Images and Machine Learning	10.3390/rs13112029	2021		Article	Final	YES
ID_549	Carbon Footprint of Milk from Pasture-Based Dairy Farms in Azores, Portugal	10.3390/su10103658	2018		Article	Final	NO	E9
ID_550	Evaluation of carbon, nitrogen footprint and primary energy demand under different rice production systems	10.1016/j.ecolind.2020.106634	2020		Article	Final	NO	E9
ID_551	Flooding drives the temporal turnover of antibiotic resistance gene in manure-amended soil-water continuum	10.1016/j.envint.2023.108168	2023		Article	Final	NO	E9
ID_552	Linking soil N dynamics and plant N uptake by means of sensor support	10.1016/j.eja.2022.126462	2022		Article	Final	NO	E9
ID_553	Using a modified DNDC biogeochemical model to optimize field management of a multi-crop (cotton, wheat, and maize) system: a site-scale case study in northern China	10.5194/bg-16-2905-2019	2019		Article	Final	NO	E4
ID_554	Soil type and microclimatic conditions as drivers of urea transformation kinetics in maize plots	10.1016/j.catena.2018.04.009	2018		Article	Final	NO	E9
ID_555	Multi-level analysis of nutrient cycling within agro-sylvo-pastoral landscapes in West Africa using an agent-based model	10.1016/j.envsoft.2018.05.003	2018		Article	Final	NO	E9
ID_556	Impact factors and mechanisms of dissolved reactive phosphorus (DRP) losses from agricultural fields: A review and synthesis study in the Lake Erie basin	10.1016/j.scitotenv.2020.136624	2020		Article	Final	NO	E7
ID_557	Modeling impacts of climate change on crop yield and phosphorus loss in a subsurface drained field of Lake Erie region, Canada	10.1016/j.agsy.2021.103110	2021		Article	Final	NO	E1
ID_558	Optimizing Wheat Yield, Water, and Nitrogen Use Efficiency With Water and Nitrogen Inputs in China: A Synthesis and Life Cycle Assessment	10.3389/fpls.2022.930484	2022		Article	Final	NO	E4
ID_559	Plant-water relations in subtropical maize fields under mulching and organic fertilization	10.1016/j.agwat.2023.108394	2023		Article	Final	NO	E4
ID_560	Productivity Enhancement of Cucumber (Cucumis sativus L.) through Optimized Use of Poultry Manure and Mineral Fertilizers under Greenhouse Cultivation	10.3390/horticulturae7080256	2021		Article	Final	NO	E9
ID_561	Accumulation and migration of microplastics and its influencing factors in coastal saline-alkali soils amended with sewage sludge	10.1016/j.ecoenv.2023.115597	2023		Article	Final	NO	E4
ID_562	Effect of surface application of ammonium thiosulfate on field-scale emissions of 1,3-dichloropropene	10.1016/j.scitotenv.2016.11.121	2017		Article	Final	NO	E5
ID_563	Economic value of biological nitrogen fixation in soybean crops in Brazil	10.1016/j.eti.2023.103158	2023		Article	Final	NO	E4
ID_564	Potato absorption and phytoavailability of Cd, Ni, Cu, Zn and Pb in sierozem soils amended with municipal sludge compost	10.1007/s40333-018-0062-6	2018		Article	Final	NO	E4
ID_565	Anaerobic digestion performance of sweet potato vine and animal manure under wet, semi-dry, and dry conditions	10.1186/s13568-018-0572-9	2018		Article	Final	NO	E9, E6
ID_566	Groundcover Mulching in Mediterranean Vineyards Improves Soil Chemical, Physical and Biological Health Already in the Short Term	10.3390/agronomy11040787	2021		Article	Final	NO	E4
ID_567	Reconstruction of spatially detailed global map of NH4+ and NO3- application in synthetic nitrogen fertilizer	10.5194/essd-9-149-2017	2017		Article	Final	NO	E5
ID_568	Tradeoffs when interseeding cover crops into corn across the Chesapeake Bay watershed	10.1016/j.agsy.2023.103684	2023		Article	Final	NO	E6
ID_569	Residue management alters microbial diversity and activity without affecting their community composition in black soil,Northeast China	10.7717/peerj.5754	2018		Article	Final	NO	E4
ID_570	Natural Fertility and Metals Contents in Soils of Rio Grande do Sul (Brazil)	10.1590/18069657rbcs20160418	2018		Article	Final	NO	E4
ID_571	Effects of Bamboo (Phyllostachys praecox) Cultivation on Soil Nitrogen Fractions and Mineralization	10.3390/f12081109	2021		Article	Final	NO	E9, E6
ID_572	Calibration Spiking of MIR-DRIFTS Soil Spectra for Carbon Predictions Using PLSR Extensions and Log-Ratio Transformations	10.3390/agriculture12050682	2022		Article	Final	NO	E4
ID_573	Modeling smallholder agricultural systems to manage Striga in the semi-arid tropics	10.1016/j.agsy.2020.103008	2021		Article	Final	NO	E4
ID_574	The Effects of Weather and Fertilization on Grain Yield and Stability of Winter Wheat Growing on Orthic Luvisol-Analysis of Long-Term Field Experiment	10.3390/plants11141825	2022		Article	Final	NO	E6
ID_575	Predictors of bovine Schistosoma japonicum infection in rural Sichuan, China	10.1016/j.ijpara.2022.04.002	2022		Article	Final	NO	E1
ID_576	Organic and Biodynamic Viticulture Affect Biodiversity and Properties of Vine and Wine: A Systematic Quantitative Review	10.5344/ajev.2019.18047	2019		Article	Final	NO	E7
ID_577	Rapid Detection of Different Types of Soil Nitrogen Using Near-Infrared Hyperspectral Imaging	10.3390/molecules27062017	2022		Article	Final	NO	E6
ID_578	Use of inverse modeling to evaluate CENTURY-predictions for soil carbon sequestration in US rain-fed corn production systems	10.1371/journal.pone.0172861	2017		Article	Final	NO	E5
ID_579	Response of Plant Root Growth to Biochar Amendment: A Meta-Analysis	10.3390/agronomy11122442	2021		Article	Final	NO	E4
ID_580	Assessment of derelict soil quality: Abiotic, biotic and functional approaches	10.1016/j.scitotenv.2017.09.118	2018		Article	Final	NO	E9
ID_581	Remote Sensing: An Advanced Technique for Crop Condition Assessment	10.1155/2019/9404565	2019		Article	Final	NO	E6
ID_582	Digging deeper: Assessing the predictive power of common greenhouse gas accounting tools for soil carbon sequestration under organic amendment	10.1016/j.jclepro.2023.139448	2023		Article	Final	NO	E4
ID_583	Two-dimensional fruit quality factors and soil nutrients reveals more favorable topographic plantation of Xinjiang jujubes in China	10.1371/journal.pone.0222567	2019		Article	Final	NO	E1
ID_584	Physiological responses of oregano under different water management and application of fermented bokashi compost	10.4025/actasciagron.v45i1.60807	2023		Article	Final	NO	E9
ID_585	Optimizing accuracy of measurement protocols for nitrogen application in dilute dairy manure	10.1002/jeq2.20318	2022		Article	Final	NO	E4
ID_586	Simulating water and nitrogen runoff with APSIM	10.1016/j.still.2022.105593	2023		Article	Final	NO	E4
ID_587	Quantifying fate and transport of nitrate in saturated soil systems using fractional derivative model	10.1016/j.apm.2019.12.005	2020		Article	Final	NO	E4
ID_588	Analysis of Groundwater Nitrate Contamination in the Central Valley: Comparison of the Geodetector Method, Principal Component Analysis and Geographically Weighted Regression	10.3390/ijgi6100297	2017		Article	Final	NO	E5
ID_589	Carbon Dioxide Emission and Soil Sequestration for the French Agro-Food System: Present and Prospective Scenarios	10.3389/fsufs.2019.00019	2019		Article	Final	NO	E9
ID_590	Responses of Wheat Yield under Different Fertilization Treatments to Climate Change Based on a 35-Year In Situ Experiment	10.3390/agriculture12091498	2022		Article	Final	NO	E4
ID_591	Microwave irradiated ammonia nitrogen removal from anaerobically digested liquid dairy manure: A response surface methodology and artificial neural network-based optimization and modeling	10.1016/j.jece.2022.108279	2022		Article	Final	NO	E4
ID_592	The Effect of Diet and Farm Management on N2O Emissions from Dairy Farms Estimated from Farm Data	10.3390/agriculture11070654	2021		Article	Final	NO	E4
ID_593	Application of a simplified ADM1 for full-scale anaerobic co-digestion of cattle slurry and grass silage: assessment of input variability	10.1007/s11783-024-1810-9	2023		Article	Final	NO	E4
ID_594	Longitudinal Plant Health Monitoring via High-Resolution Mass Spectrometry Screening Workflows: Application to a Fertilizer Mediated Tomato Growth Experiment	10.3390/molecules28196771	2023		Article	Final	NO	E6
ID_595	A machine learning based modelling framework to predict nitrate leaching from agricultural soils across the Netherlands	10.1088/2515-7620/abf15f	2021		Article	Final	YES
ID_596	Long-term simulation of lead concentrations in agricultural soils in relation to human adverse health effects	10.1007/s00204-020-02762-x	2020		Article	Final	YES
ID_597	Time of harvest and storability of Crotalaria juncea L. seeds	10.5935/1806-6690.20180012	2018		Article	Final	NO	E6
ID_598	Soil water dynamics over 12 seasons on irrigated dry bean-potato-wheat-sugar beet rotations	10.1139/cjss-2020-0056	2021		Article	Final	NO	E4
ID_599	Biological acidification of pig manure using banana peel waste to improve the dissolution of particulate phosphorus: A critical step for maximum phosphorus recovery as struvite	10.1016/j.heliyon.2022.e10091	2022		Article	Final	NO	E9
ID_600	Simulating agroecosystem soil inorganic nitrogen dynamics under long-term management with an improved SWAT-C model	10.1016/j.scitotenv.2023.162906	2023		Article	Final	NO	E1
ID_601	Mapping the vertical distribution of maize roots in China in relation to climate and soil texture	10.1093/jpe/rty015	2018		Article	Final	NO	E4
ID_602	Quantifying the sources and removal of nitrate in riparian and lotic environments based on land use and topographic parameters of the watershed	10.1016/j.ecolind.2020.106535	2020		Article	Final	NO	E4, E6
ID_603	Predicting soil carbon changes in switchgrass grown on marginal lands under climate change and adaptation strategies	10.1111/gcbb.12726	2020		Article	Final	NO	E4
ID_604	The influence of mineral fertilisers, farmyard manure, liming and sowing rate on winter wheat grain yields	10.17221/703/2017-PSE	2018		Article	Final	NO	E9
ID_605	Use of machine-learning and receptor models for prediction and source apportionment of heavy metals in coastal reclaimed soils	10.1016/j.ecolind.2020.107233	2021		Article	Final	NO	E4
ID_606	Thickness of a Compost Layer on the Distribution of Water and Nutrients in a Surface-Drip-Irrigated Sandy Soil Column	10.3390/agronomy13051181	2023		Article	Final	NO	E9
ID_607	Impact of biological nitrogen fixation and livestock management on the manure transfer from grazing land in mixed farming systems	10.1016/j.jtbi.2022.111136	2022		Article	Final	NO	E9
ID_608	Enhancing healthy ecosystems in northern Ghana through eco-friendly farm-based practices: insights from irrigation scheme-types	10.1186/s12898-019-0254-8	2019		Article	Final	NO	E9, E6
ID_609	AN ENVIRONMENTAL ASSESSMENT OF CATTLE MANURE AND UREA FERTILIZER TREATMENTS FOR CORN PRODUCTION IN THE NORTHERN GREAT PLAINS	10.13031/trans.14275	2021		Article	Final	NO	E1
ID_610	Evaluating the impact of Trichoderma biofertilizer and planting dates on mustard yield performance using the InfoCrop growth model	10.1371/journal.pone.0285482	2023		Article	Final	NO	E6
ID_611	Assessment of productivity and profitabilty of wheat using Nutrient Expert®-Wheat model in Jhapa district of Nepal	10.1016/j.heliyon.2020.e04144	2020		Article	Final	NO	E1, E6
ID_612	Isolation and selection of solubilizing phosphate soil fungi native to Coahuila state, Mexico	10.21829/abm126.2019.1390	2019		Article	Final	NO	E9
ID_613	Developing a policy-making for maximizing the water productivity in agricultural lands	10.2166/ws.2023.091	2023		Article	Final	NO	E1
ID_614	Using stable nitrogen isotope to indicate soil nitrogen dynamics under agricultural soil erosion in the Mun River basin, Northeast Thailand	10.1016/j.ecolind.2021.107814	2021		Article	Final	NO	E1, E6
ID_615	Evaluation of nitrogen balances and nitrogen use efficiencies on farm level of the German agricultural sector	10.1016/j.agsy.2023.103796	2024		Article	Final	NO	E9
ID_616	Using a One-Dimensional Convolutional Neural Network on Visible and Near-Infrared Spectroscopy to Improve Soil Phosphorus Prediction in Madagascar	10.3390/rs13081519	2021		Article	Final	NO	E4
ID_617	Assessing the effectiveness of riparian buffers for reducing organic nitrogen loads in the Coastal Plain of the Chesapeake Bay watershed using a watershed model	10.1016/j.jhydrol.2020.124779	2020		Article	Final	NO	E4
ID_618	Carbon footprint of cropping systems with grain legumes and cover crops: A case-study in SW France	10.1016/j.agsy.2018.09.004	2018		Article	Final	NO	E1
ID_619	ANALYSIS OF THE MANAGE DRAIN CONCENTRATION DATABASE TO EVALUATE AGRICULTURAL MANAGEMENT EFFECTS ON DRAINAGE WATER NUTRIENT CONCENTRATIONS	10.13031/trans.13230	2019		Article	Final	NO	E9, E6
ID_620	Assessment of Anthropogenic Sources of Potentially Toxic Elements in Soil from Arable Land Using Multivariate Statistical Analysis and Random Forest Analysis	10.3390/su12208538	2020		Article	Final	NO	E1
ID_621	A longitudinal study to examine the influence of farming practices and environmental factors on pathogen prevalence using structural equation modeling	10.3389/fmicb.2023.1141043	2023		Article	Final	NO	E1
ID_622	SYNERGY: A regional bio-economic model analyzing farm-to-farm exchanges and legume production to enhance agricultural sustainability	10.1016/j.ecolecon.2020.106688	2020		Article	Final	NO	E1
ID_623	Disentangling management factors influencing nitrogen balance in producer fields in the western Corn Belt	10.1016/j.agsy.2021.103245	2021		Article	Final	NO	E6
ID_624	Modeling tillage and manure application on soil phosphorous loss under climate change	10.1007/s10705-022-10192-7	2022		Article	Final	NO	E4
ID_625	Molecular characteristics of humic substances from different origins and their effects on growth and metabolism of Pinus laricio callus	10.1186/s40538-022-00334-y	2022		Article	Final	NO	E1
ID_626	Feature selection approaches for predictive modelling of groundwater nitrate pollution: An evaluation of filters, embedded and wrapper methods	10.1016/j.scitotenv.2017.12.152	2018		Article	Final	NO	E4
ID_627	Double cropping and manure management mitigate the environmental impact of a dairy farm under present and future climate	10.1016/j.agsy.2021.103326	2022		Article	Final	NO	E1
ID_628	Cultivated Land Quality Evaluated Using the RNN Algorithm Based on Multisource Data	10.3390/rs14236014	2022		Article	Final	NO	E1
ID_629	Optimizing multifunctional agroecosystems in irrigated dryland agriculture to restore soil carbon - Experiments and modelling	10.1016/j.scitotenv.2020.138072	2020		Article	Final	NO	E1
ID_630	Revitalization of Total Petroleum Hydrocarbon Contaminated Soil Remediated by Landfarming	10.3390/toxics10030147	2022		Article	Final	NO	E1
ID_631	Modelling mixed crop-livestock farms for supporting farmers' strategic reflections: The CLIFS approach	10.1016/j.compag.2021.106570	2022		Article	Final	NO	E1
ID_632	Long-term (1980-2010) changes in cropland phosphorus budgets, use efficiency and legacy pools across townships in the Yongan watershed, eastern China	10.1016/j.agee.2016.12.003	2017		Article	Final	NO	E5
ID_633	Machine learning predictions of nitrate in groundwater used for drinking supply in the conterminous United States	10.1016/j.scitotenv.2021.151065	2022		Article	Final	NO	E1
ID_634	Castles built on sand or predictive limnology in action? Part B: Designing the next monitoring-modelling-assessment cycle of adaptive management in Lake Erie	10.1016/j.ecoinf.2019.05.015	2019		Article	Final	NO	E9
ID_635	Effect of animal manure-based substrates on the emergence and vegetative growth of fodder oats (Avena sativa L.)	10.47280/RevFacAgron(LUZ).v39.n1.14	2022		Article	Final	NO	E9, E6
ID_636	Evaluation of climate change impacts and effectiveness of adaptation options on nitrate loss, microbial respiration, and soil organic carbon in the Southeastern USA	10.1016/j.agsy.2021.103210	2021		Article	Final	NO	E1, E4, E6
ID_637	Green biomass to biogas - A study on anaerobic digestion of residue grass	10.1016/j.jclepro.2018.12.224	2019		Article	Final	NO	E6
ID_638	Dynamic Meteorology-induced Emissions Coupler (MetEmis) development in the Community Multiscale Air Quality (CMAQ): CMAQ-MetEmis	10.5194/gmd-16-4659-2023	2023		Article	Final	NO	E1, E8
ID_639	Influence of soil test phosphorus level and leaching volume on phosphorus leaching	10.1002/saj2.20452	2022		Article	Final	NO	E9
ID_640	BIOGAS PRODUCTION BY ANAEROBIC DIGESTION OF COFFEE HUSKS AND CATTLE MANURE	10.1590/1809-4430-Eng.Agric.v43nepe20220126/2023	2023		Article	Final	NO	E6
ID_641	Global soil nitrous oxide emissions since the preindustrial era estimated by an ensemble of terrestrial biosphere models: Magnitude, attribution, and uncertainty	10.1111/gcb.14514	2019		Article	Final	NO	E4
ID_642	Contribution of peri-urban land use and agriculture to entropy and food of mega-cities: On sustainability, planning by control theory and recycling of organics	10.1371/journal.pone.0290747	2023		Article	Final	NO	E9
ID_643	Predictive modelling benchmark of nitrate Vulnerable Zones at a regional scale based on Machine learning and remote sensing	10.1016/j.jhydrol.2021.127092	2021		Article	Final	NO	E1
ID_644	Pethoxamid dissipation and microbial activity and structure in an agricultural soil: Effect of herbicide rate and organic residues	10.1016/j.apsoil.2019.04.011	2019		Article	Final	NO	E6
ID_645	Appraisal of surface-groundwater anthropogenic indicators and associated human health risk in El Sharqia Governorate, Egypt	10.2166/wh.2023.303	2023		Article	Final	NO	E4
ID_646	Examining the trade-offs between agri-environmental and manure policies in Dutch dairy farming	10.1080/27685241.2023.2194261	2023		Article	Final	NO	E4
ID_647	Development of a point-source model to improve simulations of manure lagoon interactions with the environment	10.1016/j.jenvman.2022.116332	2023		Article	Final	NO	E1
ID_648	Modeling the Fate of Escherichia coli O157:H7 and Salmonella enterica in the Agricultural Environment: Current Perspective	10.1111/1750-3841.12392	2014		Article	Final	YES
ID_649	Anaerobic co-digestion of rabbit manure and sorghum crops in a bench-scale biodigester	10.1186/s40643-020-00327-5	2020		Article	Final	NO	E1
ID_650	EFFECTS OF SELECTED MANURE SOURCES ON RUNOFF, SOIL LOSS, AND NUTRIENT TRANSPORT	10.13031/aea.15651	2023		Article	Final	NO	E4, E9
ID_651	Factors Influencing the Willingness of Dairy Farmers to Adopt Biogas Plants: A Case Study in Hokkaido, Japan	10.3390/su12187809	2020		Article	Final	NO	E4
ID_652	Analysis of the effect of alternative agri-environmental policy instruments on production performance and nitrogen surplus of representative dairy farms	10.1016/j.agsy.2020.102889	2020		Article	Final	NO	E9, E6
ID_653	Converting sea weed to biogas energy: Utilization of synergism during co-digestion with maize silage	10.1016/j.egyr.2022.11.002	2022		Article	Final	NO	E9, E8
ID_654	Evaluating the Feasibility of a Low-Field Nuclear Magnetic Resonance (NMR) Sensor for Manure Nutrient Prediction	10.3390/s22072438	2022		Article	Final	NO	E1, E6
ID_655	Evaluation of Near-Infrared Reflectance and Transflectance Sensing System for Predicting Manure Nutrients	10.3390/rs14040963	2022		Article	Final	NO	E6
ID_656	A typological analysis of livestock diversity and performances in the oases	10.1051/cagri/2017002	2017		Article	Final	NO	E5
ID_657	Dairy Farm Management when Nutrient Runoff and Climate Emissions Count	10.1002/ajae.12003	2020		Article	Final	NO	E6, E9
ID_658	Technological Options to Ameliorate Waste Treatment of Intensive Pig Production in China: An Analysis Based on Bio-Economic Model	10.1016/S2095-3119(13)60582-1	2014		Article	Final	NO	E5
ID_659	Explaining Global Trends in Cattle Population Changes between 1961 and 2020 Directly Affecting Methane Emissions	10.3390/su151310533	2023		Article	Final	NO	E5
ID_660	Meta-modeling methods for estimating ammonia volatilization from nitrogen fertilizer and manure applications	10.1016/j.jenvman.2019.01.066	2019		Article	Final	NO	E9
ID_661	Cow manure compost-based products as alternative rhizobial carrier materials	10.1002/ldr.4808	2023		Article	Final	NO	E9
ID_662	Prediction of nickel concentration in peri-urban and urban soils using hybridized empirical bayesian kriging and support vector machine regression	https://doi.org/10.1038/s41598-022-06843-y	2022		Article	Final	YES
ID_663	Implementation of nitrogen cycle in the CLASSIC land model	10.5194/bg-18-669-2021	2021		Article	Final	NO	E9
ID_664	Amendment with Burkina Faso phosphate rock-enriched composts alters soil chemical properties and microbial structure, and enhances sorghum agronomic performance	10.1038/s41598-022-18318-1	2022		Article	Final	NO	E4
ID_665	Simulation Study of CH4 and N2O Emission Fluxes from Rice Fields in Northeast China under Different Straw-Returning and Irrigation Methods Based on the DNDC Model	10.3390/w15142633	2023		Article	Final	NO	E1, E4
ID_666	Changes in swine ammonia emissions associated with improved production management	10.1002/jeq2.20387	2022		Article	Final	NO	E9
ID_667	Bioaccumulation of insecticide in Agaricus subrufescens	10.1590/S0102-05362014000200006	2014		Article	Final	NO	E5
ID_668	Relationship between soil carbon sequestration and the ability of soil aggregates to transport dissolved oxygen	10.1016/j.geoderma.2021.115370	2021		Article	Final	NO	E4
ID_669	Costs and benefits of agricultural ammonia emission abatement options for compliance with European air quality regulations	10.1186/s12302-019-0275-0	2019		Article	Final	NO	E4
ID_670	Copernicus Atmosphere Monitoring Service TEMPOral profiles (CAMS-TEMPO): global and European emission temporal profile maps for atmospheric chemistry modelling	10.5194/essd-13-367-2021	2021		Article	Final	NO	E1, E9
ID_671	Anaerobic co-digestion of solid slaughterhouse wastes with agro-residues: Synergistic and antagonistic interactions determined in batch digestion assays	10.1016/j.cej.2014.02.008	2014		Article	Final	NO	E5
ID_672	Using Central Composite Design to Improve Methane Production from Anaerobic Digestion of Tomato Plant Waste	10.3390/en16145412	2023		Article	Final	NO	E4
ID_673	Integrated management of a Swiss cropland is not sufficient to preserve its soil carbon pool in the long term	10.5194/bg-15-5377-2018	2018		Article	Final	NO	E1
ID_674	Determinants of the Adoption of Climate-Smart Agricultural Practices by Small-Scale Farming Households in King Cetshwayo District Municipality, South Africa	10.3390/su12010195	2020		Article	Final	NO	E4
ID_675	Soil test phosphorus and phosphorus balance trends: A county-level analysis in Ohio	10.1002/agj2.20146	2020		Article	Final	NO	E9
ID_676	¡i¿protaetia brevitarsis¡/i¿ larvae can feed on and convert spent mushroom substrate from ¡i¿auricularia auricula¡/i¿ and ¡i¿lentinula edodes¡/i¿ cultivation	0.1016/j.wasman.2020.07.009	2020		Article	Final	YES
ID_677	A Flexible Robust Possibilistic Programming Approach for Sustainable Second-Generation Biogas Supply Chain Design under Multiple Uncertainties	10.3390/su141811597	2022		Article	Final	NO	E6
ID_678	Assessment of carbon footprint of milk production and identification of its major determinants in smallholder dairy farms in Karnataka, India	10.3168/jds.2022-22153	2023		Article	Final	NO	E1
ID_679	Microbial Population Dynamics in Model Sewage Treatment Plants and the Fate and Effect of Gold Nanoparticles	10.3390/toxics9030054	2021		Article	Final	NO	E1, E6
ID_680	Statistical optimization of chitinase production by Streptomyces rubiginosus SP24 and efficacy of purified chitinase to control root-knot nematode infection in Vigna radiata under controlled conditions	10.1186/s40538-018-0133-0	2018		Article	Final	NO	E1
ID_681	Century-long changes and drivers of soil nitrous oxide (N2O) emissions across the contiguous United States	10.1111/gcb.16061	2022		Article	Final	NO	E4
ID_682	Controls on subsurface nitrate and dissolved reactive phosphorus losses from agricultural fields during precipitation-driven events	10.1016/j.scitotenv.2020.142047	2021		Article	Final	NO	E4
ID_683	Agronomic performance of lettuce cultivars submitted to different irrigation depths	10.1371/journal.pone.0224264	2019		Article	Final	NO	E6
ID_684	The water-energy nexus at the hybrid bioenergy supply chain: A sustainable network design model	10.1016/j.ecolind.2020.106799	2020		Article	Final	NO	E1
ID_685	Modeling soil organic carbon dynamics and their driving factors in the main global cereal cropping systems	10.5194/acp-17-11849-2017	2017		Article	Final	NO	E5
ID_686	Environmental fate and health exposures of the geogenic and anthropogenic contaminants in potable groundwater of Lower Ganga Basin, India	10.1016/j.gsf.2022.101365	2022		Article	Final	NO	E4
ID_687	High-resolution spatial distribution and associated uncertainties of greenhouse gas emissions from the agricultural sector	10.1007/s11027-017-9779-3	2019		Article	Final	NO	E4
ID_688	Ammonia Emission Model for Whole Farm Evaluation of Dairy Production Systems	10.2134/jeq2013.04.0121	2014		Article	Final	NO	E5
ID_689	Bench-Scale Demonstration and Thermodynamic Simulations of Electrochemical Nutrient Reduction in Wastewater via Recovery as Struvite	10.1149/1945-7111/abc58f	2020		Article	Final	NO	E9
ID_690	Sensitivity of greenhouse gas emissions to extreme differences in forage production of dairy farms	10.1016/j.livsci.2019.103906	2020		Article	Final	NO	E9
ID_691	CFD Study of a Tunnel-Ventilated Compost-Bedded Pack Barn Integrating an Evaporative Pad Cooling System	10.3390/ani12141776	2022		Article	Final	NO	E1
ID_692	Evaluation of Anaerobic Co-Digestion to Enhance the Efficiency of Livestock Manure Anaerobic Digestion	10.3390/su11247170	2019		Article	Final	NO	E4
ID_693	Comparison of metagenomes from fermentation of various agroindustrial residues suggests a common model of community organization	10.3389/fbioe.2023.1197175	2023		Article	Final	NO	E9, E6
ID_694	Manure management and public health: Sanitary and socio-economic aspects among urban livestock-keepers in Cambodia	10.1016/j.scitotenv.2017.11.254	2018		Article	Final	NO	E1
ID_695	Agent-Based Modelling for Simulation-Based Design of Sustainable Faecal Sludge Management Systems	10.3390/ijerph16071125	2019		Article	Final	NO	E1
ID_696	Spatial assessment of topsoil zinc concentrations in Europe	10.1016/j.scitotenv.2023.164512	2023		Article	Final	NO	E4
ID_697	Nutrient quality and maturity status of frass fertilizer from nine edible insects	10.1038/s41598-022-11336-z	2022		Article	Final	NO	E9, E6
ID_698	Impact of Heat Treatment on the Microbiological Quality of Frass Originating from Black Soldier Fly Larvae (Hermetia illucens)	10.3390/insects13010022	2022		Article	Final	NO	E6, E9
ID_699	Air-Fluidized Aggregates of Black Soldier fly Larvae	10.3389/fphy.2021.734447	2021		Article	Final	NO	E1
ID_700	Impacts of insect frass and cadavers on soil surface litter decomposition along a tropical forest temperature gradient	10.1002/ece3.9322	2022		Article	Final	NO	E9, E6
ID_701	Glasshouse Evaluation of the Black Soldier Fly Waste Product HexaFrass™ as an Organic Fertilizer	10.3390/insects12110977	2021		Article	Final	NO	E6
ID_702	Encapsulation and Characterization of Nanoemulsions Based on an Anti-oxidative Polymeric Amphiphile for Topical Apigenin Delivery	10.3390/polym13071016	2021		Article	Final	NO	E6
ID_703	The Effects of Insect Frass Fertilizer and Biochar on the Shoot Growth of Chicory and Plantain, Two Forage Herbs Commonly Used in Multispecies Swards	10.3390/agronomy12102459	2022		Article	Final	NO	E9, E6
ID_704	Design and Experiment of Black Soldier Fly Frass Mixture Separation through a Cylinder Sieve with Different Rotation Speeds	10.3390/app122010597	2022		Article	Final	YES
ID_705	A Probabilistic Structural Equation Model to Evaluate Links between Gut Microbiota and Body Weights of Chicken Fed or Not Fed Insect Larvae	10.3390/biology11030357	2022		Article	Final	NO	E1
ID_706	Construction of TUATinsecta database that integrated plant and insect database for screening phytophagous insect metabolic products with medicinal potential	10.1038/s41598-020-74590-z	2020		Article	Final	NO	E1, E9
ID_707	Plant Nitrogen Uptake From Insect Frass Is Affected by the Nitrification Rate as Revealed by Urease and Nitrification Inhibitors	10.3389/fsufs.2021.721840	2021		Article	Final	NO	E6
ID_708	Black Soldier Fly Diet Impacts Soil Greenhouse Gas Emissions From Frass Applied as Fertilizer	10.3389/fsufs.2021.709993	2021		Article	Final	NO	E9
ID_709	Production and Optimization of Hermetia illucens (L.) Larvae Reared on Food Waste and Utilized as Feed Ingredient	10.3390/su12239864	2020		Article	Final	NO	E1
ID_710	Stimulation of Insect Herbivory by Elevated Temperature Outweighs Protection by the Jasmonate Pathway	10.3390/plants9020172	2020		Article	Final	NO	E1, E6
ID_711	Effect of Farmland Scale on Farmers' Application Behavior with Organic Fertilizer	10.3390/ijerph19094967	2022		Article	Final	NO	E9
ID_712	Nutritional value of frass from black soldier fly larvae, Hermetia illucens, in a channel catfish, Ictalurus punctatus, diet	10.1111/anu.13040	2020		Article	Final	NO	E9, E6
ID_713	Larval response to frass and guaiacol: detection of an attractant produced by bacteria from Spodoptera littoralis frass	10.1007/s10340-021-01352-9	2021		Article	Final	NO	E1, E6, E9
ID_714	Identifying the effects of the stability of farmland transfer management rights on the use of organic fertilizer with different farmland scales and crop types	10.3389/fenvs.2022.1006405	2022		Article	Final	NO	E6
ID_715	Nutritional Evaluation of Black Soldier Fly Frass as an Ingredient in Florida Pompano (Trachinotus carolinus L.) Diets	10.3390/ani12182407	2022		Article	Final	NO	E6
ID_716	Applications of Black Solider Fly (Hermetia illucens) Larvae Frass on Sweetpotato Slip Production, Mineral Content and Benefit-Cost Analysis	10.3390/agronomy12040928	2022		Article	Final	NO	E9
ID_717	How Agricultural Extension Services Improve Farmers' Organic Fertilizer Use in China? The Perspective of Neighborhood Effect and Ecological Cognition	10.3390/su14127166	2022		Article	Final	NO	E9, E6
ID_718	Compilation of Black Soldier Fly Frass Analyses	10.1007/s42729-021-00703-w	2022		Article	Final	NO	E6, E1, E9
ID_719	Characterization of Microorganisms from Protaetia brevitarsis Larva Frass	10.3390/microorganisms10020311	2022		Article	Final	NO	E6, E9
ID_720	Presence and viability of Ceratocystis lukuohia in ambrosia beetle frass from Rapid Modified Letter Turned CommaOhiModified Letter Turned Commaa Death-affected Metrosideros polymorpha trees on HawaiModified Letter Turned Commai Island	10.1111/efp.12476	2019		Article	Final	NO	E6
ID_721	Suitability of Black Soldier Fly Frass as Soil Amendment and Implication for Organic Waste Hygienization	10.3390/agronomy10101578	2020		Article	Final	NO	E9
ID_722	Detection of small hive beetle: frass as a source of DNA	10.1080/00218839.2021.1914964	2021		Article	Final	NO	E9, E6
ID_723	Effect and mechanism of the improvement of coastal silt soil by application of organic fertilizer and gravel combined with Sesbania cannabina cultivation	10.3389/fpls.2022.1092089	2022		Article	Final	NO	E9
ID_724	Proximate, Physicochemical, Techno-Functional and Antioxidant Properties of Three Edible Insect (Gonimbrasia belina, Hermetia illucens and Macrotermes subhylanus) Flours	10.3390/foods11070976	2022		Article	Final	NO	E9, E6
ID_725	Simulation of Granular Organic Fertilizer Application by Centrifugal Spreader	10.3390/agronomy11020247	2021		Article	Final	NO	E4
ID_726	The Impacts of Black Soldier Fly Frass on Nitrogen Availability, Microbial Activities, C Sequestration, and Plant Growth	10.3389/fsufs.2022.795950	2022		Article	Final	NO	E9
ID_727	Factors affecting use of organic fertilizer among smallholder farmers in Sekela district of Amhara region, Northwestern Ethiopia	10.1080/23311932.2019.1669398	2019		Article	Final	NO	E4
ID_728	Agronomic Performance of Kale (Brassica oleracea) and Swiss Chard (Beta vulgaris) Grown on Soil Amended with Black Soldier Fly Frass Fertilizer under Wonder Multistorey Gardening System	10.3390/agronomy12092211	2022		Article	Final	NO	E9, E1
ID_729	Predicting black soldier fly larvae biomass and methionine accumulation using a kinetic model for batch cultivation and improving system performance using semi-batch cultivation	10.1007/s00449-021-02663-y	2022		Article	Final	YES
ID_730	Dynamic modelling of feed assimilation, growth, lipid accumulation, and CO2 production in black soldier fly larvae	10.1371/journal.pone.0276605	2022		Article	Final	NO	E1
ID_731	A new approach for the optimization of biowaste composting using artificial neural networks and particle swarm optimization	https://doi.org/10.1007/s12649-019-00716-8	2019		Article	Final	YES
ID_732	Modeling of energy and emissions from animal manure using machine learning methods: the case of the western mediterranean region, turkey.	https://doi.org/10.1007/s11356-022-23780-5	2022		Article	Final	YES
ID_733	Particle Swarm Optimization and Multiple Stacked Generalizations to Detect Nitrogen and Organic-Matter in Organic-Fertilizer Using Vis-NIR	10.3390/s21144882	2021		Article	Final	NO	E6
ID_734	Biological Engineering Analysis of Vermicompost Based on Image Features and Machine Learning	10.1155/2022/7347142	2022		Article	Final	NO	E1
ID_735	Conversion of Spent Coffee and Donuts by Black Soldier Fly (Hermetia illucens) Larvae into Potential Resources for Animal and Plant Farming	10.3390/insects12040332	2021		Article	Final	NO	E1
ID_736	Cardboard supplementation on the growth and nutritional content of black solider fly (Hermetia illucens) larvae and resulting frass	10.1007/s42690-022-00831-5	2022		Article	Final	NO	E9
ID_737	From feces to data: A metabarcoding method for analyzing consumed and available prey in a bird-insect food web	10.1002/ece3.4787	2019		Article	Final	NO	E1
ID_738	Effects of Neem Seed Extract on Nitrate and Oxalate Contents in Amaranth Fertilized with Mineral Fertilizer and Cricket Frass	10.3390/horticulturae8100898	2022		Article	Final	NO	E6
ID_739	Development of a Novel Helical-Ribbon Mixer Dryer for Conversion of Rural Slaughterhouse Wastes to an Organic Fertilizer and Implications in the Rural Circular Economy	10.3390/su13169455	2021		Article	Final	NO	E6, E9
ID_740	Alleviating Soil Acidification and Increasing the Organic Carbon Pool by Long-Term Organic Fertilizer on Tobacco Planting Soil	10.3390/agronomy11112135	2021		Article	Final	NO	E1
ID_741	Quantitative Evaluation of Food-Waste Components in Organic Fertilizer Using Visible-Near-Infrared Hyperspectral Imaging	10.3390/app11178201	2021		Article	Final	NO	E9
ID_742	Identification of the Red-Necked Longhorn BeetleAromia bungii(Faldermann, 1835) (Coleoptera: Cerambycidae) with Real-Time PCR on Frass	10.3390/su12156041	2020		Article	Final	NO	E6
ID_743	Potential to Reduce Chemical Fertilizer Application in Tea Plantations at Various Spatial Scales	10.3390/ijerph19095243	2022		Article	Final	YES
ID_744	Oldest leaf mine trace fossil from East Asia provides insight into ancient nutritional flow in a plant-herbivore interaction	10.1038/s41598-022-09262-1	2022		Article	Final	NO	E9
ID_745	Total and Hot-Water Extractable Organic Carbon and Nitrogen in Organic Soil Amendments: Their Prediction Using Portable Mid-Infrared Spectroscopy with Support Vector Machines	10.3390/agronomy11040659	2021		Article	Final	NO	E6
ID_746	Nitrogen Fertilizer Equivalence of Black Soldier Fly Frass Fertilizer and Synchrony of Nitrogen Mineralization for Maize Production	10.3390/agronomy10091395	2020		Article	Final	NO	E6
ID_747	Development of a loop-mediated isothermal amplification (LAMP) assay for the identification of the invasive wood borer Aromia bungii (Coleoptera: Cerambycidae) from frass	10.1007/s13205-020-02602-w	2021		Article	Final	NO	E1, E6
ID_748	Occurrence of Antibiotic Resistance Genes in Hermetia illucens Larvae Fed Coffee Silverskin Enriched with Schizochytrium limacinum or Isochrysis galbana Microalgae	10.3390/genes12020213	2021		Article	Final	NO	E9
ID_749	Virus Diversity and Loads in Crickets Reared for Feed: Implications for Husbandry	10.3389/fvets.2021.642085	2021		Article	Final	NO	E1
ID_750	Impact of perceived social norms on farmers' behavior of cultivated land protection: an empirical analysis based on mediating effect model	10.1093/ijlct/ctaa043	2021		Article	Final	NO	E1
ID_751	The Effect of Foliar Fertilization on the Resistance of Pea (Pisum sativum L.) Seeds to Mechanical Damage	10.3390/agronomy11010189	2021		Article	Final	NO	E9, E6
ID_752	Fertilization treatments affect soil CO2 emission through regulating soil bacterial community composition in the semiarid Loess Plateau	10.1038/s41598-022-21108-4	2022		Article	Final	NO	E1
ID_753	Study on Soil Throwing Performance and Ditch Depth Stability of Ditching Device in Sandy Orchards in Southern Xinjiang	10.3390/app112412058	2021		Article	Final	NO	E4
ID_754	Population growth of stored product insects on wheat containing wheat bugs	10.1007/s41348-022-00668-7	2022		Article	Final	NO	E1
ID_755	Effects of maize (Zea mays) genotypes and microbial sources in shaping fall armyworm (Spodoptera frugiperda) gut bacterial communities	10.1038/s41598-021-83497-2	2021		Article	Final	NO	E1, E6
ID_756	In situ nitrogen mineralization and nutrient release by soil amended with black soldier fly frass fertilizer	10.1038/s41598-021-94269-3	2021		Article	Final	NO	E6
ID_757	Aflatoxin B1 Metabolism of Reared Alphitobius diaperinus in Different Life-Stages	10.3390/insects13040357	2022		Article	Final	NO	E1, E6
ID_758	The effect of artificial light at night on the biomass of caterpillars feeding in urban tree canopies	10.1007/s11252-020-00999-z	2020		Article	Final	NO	E1
ID_759	Contribution of sample processing to gut microbiome analysis in the model Lepidoptera, silkworm Bombyx mori	10.1016/j.csbj.2021.08.020	2021		Article	Final	NO	E1
ID_760	Identification of Bacteria in Two Food Waste Black Soldier Fly Larvae Rearing Residues	10.3389/fmicb.2020.582867	2020		Article	Final	NO	E1
ID_761	Effects of organic and chemical nitrogen fertilization and postharvest treatments on the visual and nutritional quality of fresh-cut celery (Apium graveolens L.) during storage	10.1002/fsn3.3063	2023		Article	Final	NO	E1
ID_762	Will Joining Cooperative Promote Farmers to Replace Chemical Fertilizers with Organic Fertilizers?	10.3390/ijerph192416647	2022		Article	Final	NO	E1, E9, E6
ID_763	Agronomic Performance Evaluation of Intercropping Two Common Bean Breeding Lines with a Maize Variety under Two Types of Fertilizer Applications in the Colombian Amazon Region	10.3390/agronomy12020307	2022		Article	Final	NO	E4
ID_764	Bacillus velezensis EEAM 10B Strengthens Nutrient Metabolic Process in Black Soldier Fly Larvae (Hermetia illucens) via Changing Gut Microbiome and Metabolic Pathways	10.3389/fnut.2022.880488	2022		Article	Final	NO	E9
ID_765	Partial Substation of Organic Fertilizer With Chemical Fertilizer Improves Soil Biochemical Attributes, Rice Yields, and Restores Bacterial Community Diversity in a Paddy Field	10.3389/fpls.2022.895230	2022		Article	Final	NO	E9
ID_766	The impact of social norms on rice farmers' behavior of organic fertilizers application: mediating effect of value perception and moderating effect of education level	10.1093/ijlct/ctab074	2021		Article	Final	NO	E9
ID_767	Innovative Polycomposite Fertilizer Obtained by Recycling and Processing Three Organic Wastes	10.3390/agriculture11101021	2021		Article	Final	NO	E6, E1, E9
ID_768	Source Identification of Heavy Metals in Surface Paddy Soils Using Accumulated Elemental Ratios Coupled with MLR	10.3390/ijerph18052295	2021		Article	Final	NO	E6
ID_769	Alteration of Manure Antibiotic Resistance Genes via Soil Fauna Is Associated with the Intestinal Microbiome	10.1128/msystems.00529-22	2022		Article	Final	NO	E6
ID_770	Hidden termite coprolites revealed by Synchrotron microtomography inside Eocene-Oligocene filled wood-borings from the Malzieu Basin, Lozere, southern France	10.1111/let.12344	2020		Article	Final	NO	E1
ID_771	A Typological Concept to Predict the Nitrogen Release from Organic Fertilizers in Farming Systems	10.3390/agronomy10091448	2020		Article	Final	NO	E4
ID_772	How Does Risk Management Improve Farmers' Green Production Level? Organic Fertilizer as an Example	10.3389/fenvs.2022.946855	2022		Article	Final	NO	E6
ID_773	Design and Optimization of Working Parts of Vertical Spiral Ditching Machine Based on Milling Force and BP Neural Network Model	10.1155/2022/7971930	2022		Article	Final	NO	E4
ID_774	What Drives the Use of Organic Fertilizers? Evidence from Rice Farmers in Indo-Gangetic Plains, India	10.3390/su13179546	2021		Article	Final	YES
ID_775	Transformation Capability Optimization and Product Application Potential of Proteatia brevitarsis (Coleoptera: Cetoniidae) Larvae on Cotton Stalks	10.3390/insects13121083	2022		Article	Final	NO	E6
ID_776	Gap between Willingness and Behaviors: Understanding the Consistency of Farmers' Green Production in Hainan, China	10.3390/ijerph191811351	2022		Article	Final	NO	E4
ID_777	Kinetics and Nanoparticle Catalytic Enhancement of Biogas Production from Wastewater Using a Magnetized Biochemical Methane Potential (MBMP) System	10.3390/catal10101200	2020		Article	Final	NO	E4
ID_778	Forest defoliator outbreaks alter nutrient cycling in northern waters	10.1038/s41467-021-26666-1	2021		Article	Final	NO	E4
ID_779	The Effect of Crop Rotation and Cultivation History on Predicted Carbon Sequestration in Soils of Two Experimental Fields in the Moscow Region, Russia	10.3390/agronomy11020226	2021		Article	Final	NO	E4
ID_780	Multipurpose monitoring system for edible insect breeding based on machine learning	10.1038/s41598-022-11794-5	2022		Article	Final	NO	E1
ID_781	Defoliation-induced changes in foliage quality may trigger broad-scale insect outbreaks	10.1038/s42003-022-03407-8	2022		Article	Final	NO	E1
ID_782	Comparative assessment of organic and inorganic tea leaf extract feeding on anxiety behaviour status of colchicine-induced rat model of Alzheimer's disease	10.1007/s10787-022-00943-x	2022		Article	Final	NO	E4
ID_783	Regulation of photosynthetic material production by inter-root microbial extinction and metabolic pathways in sorghum under different nitrogen application patterns	10.1038/s41598-022-10969-4	2022		Article	Final	NO	E4
ID_784	Data envelopment analysis for production efficiency improvement: An empirical application on brine shrimp Artemia franciscana culture in the Mekong Delta, Vietnam	10.1111/are.14636	2020		Article	Final	NO	E6
ID_785	Restoring nutrient circularity in a nutrient-saturated area in Germany requires systemic change	10.1007/s10705-021-10172-3	2021		Article	Final	NO	E4
ID_786	Prediction of As, Cd, Cr, Hg, Ni, and Se Concentrations in Organic Amendments Using Portable X-ray Fluorescence and Multivariate Modeling	10.3390/app10175726	2020		Article	Final	NO	E4, E6
ID_787	The simple AMG model accurately simulates organic carbon storage in soils after repeated application of exogenous organic matter	10.1007/s10705-020-10065-x	2020		Article	Final	NO	E9
ID_788	Source Apportionment and Geographic Distribution of Heavy Metals and as in Soils and Vegetables Using Kriging Interpolation and Positive Matrix Factorization Analysis	10.3390/ijerph19010485	2022		Article	Final	NO	E1
ID_789	Using Food Waste in Organic Fertilizer: Modelling Biogenic Carbon Sequestration with Associated Nutrient and Micropollutant Loads	10.3390/su12187399	2020		Article	Final	NO	E4
ID_790	Trophic interactions between predatory protists and pathogen-suppressive bacteria impact plant health	10.1038/s41396-022-01244-5	2022		Article	Final	NO	E9
ID_791	Three-Dimensional Reconstruction of Monochamus alternatus Galleries Using CT Scans	10.3390/insects13080692	2022		Article	Final	NO	E6
ID_792	Ellagitannin Digestion in Moth Larvae and a New Dimeric Ellagitannin from the Leaves of Platycarya strobilacea	10.3390/molecules26144134	2021		Article	Final	NO	E6
ID_793	Plant Metabolites Involved in the Differential Development of a Heliantheae-Specialist Insect	10.3390/metabo11030134	2021		Article	Final	NO	E1, E9
ID_794	Beetle borings in wood with host response in early Permian conifers from Germany	10.1007/s12542-019-00476-9	2019		Article	Final	NO	E6
ID_795	Balancing nutrients in a toxic environment: the challenge of eating	10.1111/1744-7917.12923	2022		Article	Final	NO	E6
ID_796	A Molecular Survey of Bacterial Species in the Guts of Black Soldier Fly Larvae (Hermetia illucens) Reared on Two Urban Organic Waste Streams in Kenya	10.3389/fmicb.2021.687103	2021		Article	Final	NO	E6
ID_797	Residues from black soldier fly (Hermetia illucens) larvae rearing influence the plant-associated soil microbiome in the short term	10.3389/fmicb.2022.994091	2022		Article	Final	NO	E6
ID_798	Contrasting effects of tree origin and urbanization on invertebrate abundance and tree phenology	10.1002/eap.2491	2022		Article	Final	NO	E1
ID_799	Grasshopper herbivory immediately affects element cycling but not export rates in an N-limited grassland system	10.1002/ecs2.3449	2021		Article	Final	NO	E1
ID_800	Optimization of Feed Components to Improve Hermetia illucens Growth and Development of Oil Extractor to Produce Biodiesel	10.3390/ani11092573	2021		Article	Final	NO	E1
ID_801	Different Combinations of Butchery and Vegetable Wastes on Growth Performance, Chemical-Nutritional Characteristics and Oxidative Status of Black Soldier Fly Growing Larvae	10.3390/ani11123515	2021		Article	Final	NO	E1, E6
ID_802	Self-Selection of Agricultural By-Products and Food Ingredients by Tenebrio molitor (Coleoptera: Tenebrionidae) and Impact on Food Utilization and Nutrient Intake	10.3390/insects11120827	2020		Article	Final	NO	E1, E6
ID_803	Effects of Agro-Industrial Byproduct-Based Diets on the Growth Performance, Digestibility, Nutritional and Microbiota Composition of Mealworm (Tenebrio molitor L.)	10.3390/insects13040323	2022		Article	Final	NO	E1, E6, E8
ID_804	Asymptotic estimated digestibility, a new indicator of black soldier fly (¡i¿hermetia illucens¡/i¿) conversion efficiency in relation to larval density	10.3920/JIFF2022.0103	2023		Article	Final	YES
